# Supplementary material for: Remote Sensing Applications in Medicinal Plant Monitoring and Quality Assessment: A Review
Source: Sensors (Basel). 2026 Apr 16;26(8):2465. doi: 10.3390/s26082465 (PMC13119856; doi:10.3390/s26082465)
Supplement: Supplementary file 1 [file sensors-26-02465-s001.zip]

Archive with 1 entries (1 files):
- sensors-4193180-supplementary.xlsx
