# Supplementary material for: Remote Sensing Applications in Medicinal Plant Monitoring and Quality Assessment: A Review
Source: Sensors (Basel). 2026 Apr 16;26(8):2465. doi: 10.3390/s26082465 (PMC13119856; doi:10.3390/s26082465)
Supplement: Supplementary file 1 [file sensors-26-02465-s001.zip › sensors-4193180-supplementary.xlsx]

## Sheet: 汇总
Latin Name	Family Name	Medicinal Part	Application	Data Source	Study Area	References
Andrographis paniculata (Burm. f.) Wall. ex Nees	Acanthaceae	Aerial Parts	Quality Analysis	Hyperspectral Imaging Spectrometer	Laboratory	Dan Xiao(2024)[172]
Phlomoides rotata (Benth. ex Hook. f.) Mathiesen	Lamiaceae	Aerial Parts	Species Identification and Distribution Area Estimation、Biomass Estimation、Study on Spatial Distribution Characteristics	UAV-Based RGB Imaging	Ruokehe Ranch, Aba County, Sichuan Province、 Suohurima Township, Jigzhi County, Qinghai Province	Rong Ding(2021)[98];Ding,et al.(2023)[10]
Echinacea purpurea (L.) Moench	Asteraceae	Aerial Parts	Quality Analysis	Hyperspectral Imager	Laboratory	Sandasi,et al.(2014)[51]
Cistus laurifolius L.	Cistaceae	Aerial Parts	Temperature Stress Monitoring	Ground-Based Spectrometer	Tétouan, Morocco	Azizi,et al.(2022)[1]
Aconitum leucostomum Vorosch.	Ranunculaceae	Root	Species Identification and Distribution Area Estimation	Gaofen-1 Satellite Imagery、UAV-Based Multispectral Imaging	Yining County, Ili Kazakh Autonomous Prefecture, Xinjiang Uygur Autonomous Region	Amin Wen,et al.(2015)[168];Junhuan Liang(2022)[127]
Cyathula officinalis K. C. Kuan	Amaranthaceae	Root	Study on Spatial Distribution Characteristics	Landsat Remote Sensing Imagery	Sichuan Province	Xue Shang(2016)[146]
Angelica sinensis (Oliv.) Diels	Apiaceae	Root	Species Identification and Distribution Area Estimation、Study on Spatial Distribution Characteristics	GF-1 Satellite Data、Specim Fx17 Hyperspectral Camera	Weiyuan County, Dingxi City, Gansu Province、Laboratory	Feifei Wei,et al.(2019)[167];Lulu Zhao,et al.(2023)[192]
Codonopsis pilosula (Franch.) Nannf.	Campanulaceae	Root	Species Identification and Distribution Area Estimation、Study on Spatial Distribution Characteristics、Biomass Estimation	Ziyuan-3 Multispectral Remote Sensing Imagery、UAV-Based RGB Imagery	Weiyuan County, Gansu Province、 Ruokehe Ranch, Aba Tibetan and Qiang Autonomous Prefecture, Sichuan Province、 Jigzhi County, Qinghai Province	Rong Lü,et al.(2019)[44];Ding,et al.(2023)[10]
Heracleum hemsleyanum Diels	Apiaceae	Root	Quality Analysis	Specim Fx17 Hyperspectral Camera	Laboratory	Lulu Zhao,et al.(2023)[192]
Saposhnikovia divaricata (Turcz.) Schischk.	Apiaceae	Root	Species Identification and Distribution Area Estimation	ZY-3 Remote Sensing Imagery	Naiman Banner, Tongliao City, Inner Mongolia Autonomous Region	Junying Jia,et al.(2019)[115]
Botryodiscia tetrandra (S.Moore) L.Lian & Wei Wang	Menispermaceae	Root	Quality Analysis	Ground Hyperspectral Spectrometer	Laboratory	Tankeu,et al.(2016)[53]
Pueraria montana var. lobata (Ohwi) Maesen & S. M. Almeida	Fabaceae	Root	Quality Analysis	Ground Spectra	Laboratory	Hu,et al.(2024)[18];Huiqiang Hu,et al.(2023)[110];Yiqing Guo,et al.(2024)[107];Yiqing Guo(2024)[108]
Platycodon grandiflorus (Jacq.) A.DC.	Campanulaceae	Root	Species Identification and Distribution Area Estimation	Landsat Satellite Imagery	Taihe County, Anhui Province	Chuanpeng Nie,et al.(2013)[139]
Sophora flavescens Aiton	Fabaceae	Root	Species Identification	GF-6 and Sentinel-2 Data	Naiman Banner, Tongliao City, Inner Mongolia Autonomous Region	Wang,et al.(2022)[56]
Moringa oleifera Lam.	Moringaceae	Root	Biomass Estimation	Ground-Based Spectrometer	Agricultural Research Council Experimental Farm, Roodepoort, Pretoria, South Africa	Tshabalala,et al.(2021)[54]
Pedicularis sylvatica L.	Orobanchaceae	Root	Species Identification	Ground-Based Spectrometer	Bayanbulak Grassland, Hejing County, Bayingolin Mongol Autonomous Prefecture, Xinjiang Uygur Autonomous Region	Sha Gao,et al.(2018)[103]
Astragalus membranaceus var. mongholicus (Bunge) P. K. Hsiao	Fabaceae	Root	Species Identification and Distribution Area Estimation、Study on Spatial Distribution Characteristics、Quality Analysis、Biomass Estimation	Sentinel-2 Satellite、GF-6 and Sentinel-2 、Ground Spectra	Guyang County, Inner Mongolia Autonomous Region; Naiman Banner, Inner Mongolia Autonomous Region，Laboratory	Zhang,et al.(2022)[73];Wang,et al.(2022)[56];Jiawei Zhang,et al.(2024)[187];Feixiang Zhou,et al.(2024)[198];Xu,et al.(2022)[68];Xiao,et al.(2020)[63]
Peucedanum praeruptorum Dunn	Apiaceae	Root	Species Identification and Distribution Area Estimation	Landsat-8 and GF-1	Ningguo City, Anhui Province	Tingting Shi,et al.(2017)[154]
Paeonia lactiflora Pall.	Paeoniaceae	Root	Species Identification and Distribution Area Estimation、Biomass Estimation Quality Analysis、Study on Spatial Distribution Characteristics	ZY-3 Remote Sensing Imagery、Landsat Thematic Mapper（TM） Remote Sensing Imagery、Ground Spectra	Dangshan County, Anhui Province; Duolun County, Inner Mongolia Autonomous Region; Altay Prefecture, Xinjiang Uygur Autonomous Region、Laboratory	Mei Yang,et al.(2019)[177];Xiaobo Zhang,et al.(2014)[189];Cai,et al.(2023)[3];Gulinara Bahetibieke(2018)[105]
Panax quinquefolius L.	Araliaceae	Root	Quality Analysis	Ground Hyperspectral Spectrometer	Laboratory	Zhang,et al.(2025)[74]
Aconitum heterophyllum Wall. ex Royle	Ranunculaceae	Root	Species Identification	Ground-Based Spectrometer	Parts of the Western Himalayas, Himachal Pradesh, and Uttarakhand in India	Kandpal,et al.(2025)[28]
Aucklandia costus Falc.	Asteraceae	Root	Species Identification and Distribution Area Estimation	Ground-Based Spectrometer	Parts of the Western Himalayas, Himachal Pradesh, and Uttarakhand in India	Kandpal,et al.(2025)[28];Kandpal,et al.(2022)[30]
Paeonia anomala L.	Paeoniaceae	Root	Study on Spatial Distribution Characteristics	LandSat ETM Remote Sensing Imagery	Kanas River Basin, Xinjiang Uygur Autonomous Region	Zili Zhang,et al.(2008)[176]
Inula racemosa Hook. f.	Asteraceae	Root	Species Identification	Ground-Based Spectrometer	Parts of the Western Himalayas, Himachal Pradesh, and Uttarakhand in India	Kandpal,et al.(2025)[28]
Rheum australe D. Don	Polygonaceae	Root and Rhizome	Species Identification	Ground-Based Spectrometer	Parts of the Western Himalayas, Himachal Pradesh, and Uttarakhand in India	Kandpal,et al.(2025)[28]
Rhodiola crenulata (HK. f. et Thoms.）H.Ohba	Crassulaceae	Root and Rhizome	Quality Analysis	Full-Spectrum Hyperspectral Imager、Ground Hyperspectral Spectrometer	Laboratory	Mingliang Qu(2021)[143];Tao Li,et al.(2021)[121];Dan Ding,et al.(2024)[96]
Salvia miltiorrhiza Bunge	Lamiaceae	Root and Rhizome	Species Identification and Distribution Area Estimation、Quality Analysis	GF-2 and 1 Scene of ZY-3 Imagery、Ground Spectra	Luoning County, Henan Province、Laboratory	Fei Zhang,et al.(2019)[186];Dai,et al.(2024)[7];Zhu,et al.(2023)[84];Zihan Li(2024)[125];Zihan Li(2024)[126];Chengyu Sun(2023)[155]
Glycyrrhiza uralensis Fisch.	Fabaceae	Root and Rhizome	Species Identification and Distribution Area Estimation、Study on Spatial Distribution Characteristics、Biomass Estimation、Quality Analysis、Chlorophyll Content Retrieval	Sentinel-2 Remote Sensing Imagery、GF-6 Remote Sensing Imagery、Landsat-7 ETM、GF-1 WFV、UAV Remote Sensing Imagery、Chlorophyll Meter、Ground Spectra	Korla City、Yanqi Hui Autonomous County、Bohu County、Hoboksar Mongol Autonomous County in Xinjiang Uygur Autonomous Region、 Naiman Banner, Dengkou County, Hanggin Banner in Inner Mongolia Autonomous Region、 Lingwu City, Yanchi County in Ningxia Hui Autonomous Region、The Licorice Plantation of Shihezi University Experimental Station，Laboratory	Fuxiang Zhai(2023)[95];Zhao,et al.(2024)[80];Bengang Zhang(2005)[184];Ling Ding(2014)[97];Hui Li(2014)[119];Wei,et al.(2025)[61];Xu,et al.(2024)[69];Yan,et al.(2020)[70];Yixia Pan(2024)[141];Zhang,et al.(2024)[79]
Rheum tanguticum Maxim. ex Regel	Polygonaceae	Root and Rhizome	Biomass Estimation、Study on Spatial Distribution Characteristics	Landsat TM 5 Remote Sensing Imagery	Ruoergai County, Aba Tibetan and Qiang Autonomous Prefecture, Sichuan Province	Xie,et al.(2014)[64]
Panax ginseng C. A. Mey.	Araliaceae	Root and Rhizome	Species Identification and Distribution Area Estimation、Study on Spatial Distribution Characteristics、Biomass Estimation、Quality Analysis、Chlorophyll Content Retrieval、Temperature Stress Monitoring	LandSat8 Satellite、ZY-3、GF-1、Sentinel-2、Landsat-7、Spot-5、Quick，Hyperspectral CCD Camera（GEV-B1923M-TC000，IMPERX），Ground-Based Spectrometer、Chlorophyll Meter，Ground Spectra	Fusong County, Jingyu County, and Changbai Korean Autonomous County, Jilin Province，Laboratory	Tingting Shi,et al.(2017)[153];Juan Wang,et al.(2019)[160];Juan Wang(2020)[161];Shilin Chen(2005)[92];Faqeerzada,et al.(2023)[15];Zhao,et al.(2022)[83];Wang,et al.(2024)[59];Zhang,et al.(2024)[78];Meng Li,et al.(2022)[120];Ping,et al.(2024)[49];Bai,et al.(2024)[2]
Panax notoginseng (Burkill) F. H. Chen ex C. H. Chow	Araliaceae	Root and Rhizome	Species Identification and Distribution Area Estimation、Study on Spatial Distribution Characteristics、Biomass Estimation	GF-1 Imagery、Sentinel-2 Satellite，Jilin-1、Pleiades、GF Series、ZY Series、 Beijing-2 and other multi-source Satellite Imagery，Landsat Imagery，TM128-43、TM128-44，SPOTSSatellite	Wenshan Zhuang and Miao Autonomous Prefecture, Honghe Hani and Yi Autonomous Prefecture, and Qujing City, Yunnan Province	Tingting Shi,et al.(2017)[152];Zan Zhu,et al.(2020)[201];Yuchen Li,et al.(2022)[124];Jiaping Shen,et al.(2024)[148];Fengzhi Wu,et al.(2021)[169];Yingqun Zhou,et al.(2005)[199];Chenxi Dai,et al.(2018)[94];Yingqun Zhou(2006)[200];Xie,et al.(2024)[65];Li,et al.(2023)[37];Deng,et al.(2018)[20]
Rhodiola quadrifida (Pall.) Fisch. & C. A. Mey.	Crassulaceae	Root and Rhizome	Quality Analysis	Ground-Based Spectrometer	Laboratory	Tao Li,et al.(2021)[121];Dan Ding,et al.(2024)[96]
Sinopodophyllum hexandrum (Royle) T. S. Ying	Berberidaceae	Root and Rhizome	Species Identification	Ground-Based Spectrometer	Parts of the Western Himalayas, Himachal Pradesh, and Uttarakhand in India	Kandpal,et al.(2025)[28]
Rhodiola fastigiata (Hook. f. & Thomson) S. H. Fu	Crassulaceae	Root and Rhizome	Quality Analysis	Ground-Based Spectrometer	Laboratory	Dan Ding,et al.(2024)[96]
Valeriana jatamansi Jones	Caprifoliaceae	Root and Rhizome	Species Identification and Distribution Area Estimation	Ground-Based Hyperspectroscopy	Parts of the Western Himalayas, Himachal Pradesh, and Uttarakhand in India	Kandpal,et al.(2022)[29];Kandpal,et al.(2022)[30]
Boehmeria nivea (L.) Gaudich.	Urticaceae	Root and Rhizome	Temperature Stress Monitoring	UAV-Based Multispectral Imaging	Ramie Base of Hunan Agricultural University	Hongyu Fu,et al.(2023)[102]
Eleutherococcus senticosus (Rupr. & Maxim.) Maxim.	Araliaceae	Roots, Rhizomes or Stems	Pest and Disease Monitoring	Ground-Based Spectrometer	Institute of Economic Plants, Jilin Academy of Agricultural Sciences	Sen Zhao,et al.(2021)[193]
Gossypium hirsutum L.	Malvaceae	Roots or Root Barks	Water Stress Monitoring	Ground-Based Spectrometer	Jingzhou Agricultural Meteorological Experiment Station, Hubei Province	Qixia Wu,et al.(2020)[170]
Atractylodes chinensis (DC.) Koidz.	Asteraceae	Rhizome	Species Identification and Distribution Area Estimation、Biomass Estimation、Quality Analysis	UAV-Based RGB Imaging	Baojia Village, Huanglingzi Town, Yitong Manchu Autonomous County, Jilin Province	Rong Huang,et al.(2024)[113]
Atractylodes Lancea (Thunb.) DC.	Asteraceae	Rhizome	Biomass Estimation、Study on Spatial Distribution Characteristics、Quality Analysis、Leaf Area Index (LAI) Retrieval	Landsat5 Satellite Imagery、UAV Remote Sensing Imagery、Ground Spectra	Atractylodes Chinensis Planting Base in Yitong County, Jilin Province、Mount Maoshan, Jiangsu Province、Laboratory	Rong Huang(2024)[112];Rong Huang(2024)[113];Yuzhang Sun(2008)[156];Yuzhang Sun(2006)[158];Likun Chang(2022)[86]
Ligusticum sinense 'Chuanxiong'	Apiaceae	Rhizome	Species Identification and Distribution Area Estimation、Quality Analysis、Nutrient Content Retrieval	UAV-Based Multispectral Imaging	Shiyang Town, Dujiangyan City, Chengdu City, Sichuan Province; Aoping Town, Peng'an County, Nanchong City, Sichuan Province; Medicinal Plant Garden of Chengdu University of Traditional Chinese Medicine	Chenghui Wang(2022)[162];Li,et al.(2023)[34];Li,et al.(2025)[26];
Paris polyphylla var. yunnanensis (Franch.) Hand.-Mazz.	Melanthiaceae	Rhizome	Study on Spatial Distribution Characteristics	Landsat TM/ETM+ Remote Sensing Imagery	Sichuan Province	Yao Luo,et al.(2017)[134]
Polygonatum cyrtonema Hua	Asparagaceae	Rhizome	Species Identification and Distribution Area Estimation、Quality Analysis	HySpex SeriesHyperspectral Imaging Spectrometer 、ZY-3	Jinxian County is located in the Dabie Mountains region.、Laboratory	Dengting Zhang,et al.(2023)[191];Lingli Chen,et al.(2021)[89]
Drynaria roosii Nakaike	Polypodiaceae	Rhizome	Species Identification and Distribution Area Estimation、Study on Spatial Distribution Characteristics	SPOT-5 Imagery	Wufeng Tujia Autonomous County, Hubei Province	Guiying Li(2009)[118]
Coptis chinensis Franch.	Ranunculaceae	Rhizome	Quality Analysis	Ground-Based Hyperspectroscopy	Laboratory	Yuan,et al.(2025)[72]
Zingiber officinale Roscoe	Zingiberaceae	Rhizome	Species Identification and Distribution Area Estimation、Study on Spatial Distribution Characteristics、Quality Analysis	Resources and Environmental Science Data Center, Chinese Academy of Sciences	Sichuan Province，Laboratory	Dongmei Zhang(2019)[185]; Daixin Yu(2022)[181]
Curcuma longa L.	Zingiberaceae	Rhizome	Quality Analysis	Ground-Based Hyperspectroscopy Imaging System	Laboratory	Farrar,et al.(2021)[16]
Picrorhiza kurroa Royle ex Benth.	Plantaginaceae	Rhizome	Species Identification and Distribution Area Estimation	Ground-Based Spectrometer	Parts of the Western Himalayas, Himachal Pradesh, and Uttarakhand in India	Kandpal,et al.(2025)[28];Kandpal,et al.(2022)[30]
Dioscorea polystachya Turcz.	Dioscoreaceae	Rhizome	Species Identification and Distribution Area Estimation、Study on Spatial Distribution Characteristics、Quality Analysis	Sentinel-2 Data	China; Wuzhi County, Henan Province、Laboratory	Chen,et al.(2025)[5];Hu,et al.(2018)[20];Yue Zhang(2023)[190]
Bergenia ciliata Stein	Saxifragaceae	Rhizome	Species Identification	Ground-Based Spectrometer	Parts of the Western Himalayas, Himachal Pradesh, and Uttarakhand in India	Kandpal,et al.(2025)[28]
Hansenia weberbaueriana (Fedde ex H. Wolff) Pimenov & Kljuykov	Apiaceae	Root and Rhizome	Suitable Distribution Research	Sichuan TM，ETM+ Remote Sensing Imagery	Sichuan Province	Xue Shang,et al.(2015)[147]
Illicium verum Hook. f.	Schisandraceae	Fruits	Quality Analysis	Ground Spectra	Laboratory	Vermaak,et al.(2013)[55]
Herpetospermum pedunculosum (Ser.) C. B. Clarke	Cucurbitaceae	Fruits	Species Identification and Distribution Area Estimation	Landsat Remote Sensing Imagery	Lengqi Town and Xinglong Town, Luding County, Sichuan Province	Huijiao Pan,et al.(2014)[140]
Oryza sativa L.	Poaceae	Fruits	Biomass Estimation、LAI Retrieval、Nutrient Content Retrieval、Temperature Stress Monitoring	UAV-Based Multispectral Imaging、Field Spectrometer	One Million Mu National Grain Production Functional Zone in Xinghua City, Jiangsu Province; Rice Experimental Field of the College of Agronomy, Shenyang Agricultural University	Weikang Wang,et al.(2023)[165];Xiaojin Yang(2020)[178]
Rubus idaeus L.	Rosaceae	Fruits	Quality Analysis	Hyperspectral Imaging Spectrometer	Laboratory	Yue Zhang(2023)[190]
Lycium chinense Mill.	Solanaceae	Fruits	Study on Spatial Distribution Characteristics、Quality Analysis、Water Content Retrieval、Pest and Disease Monitoring	Landsat TM / ETM Remote Sensing Imagery、Ground-Based Spectrometer、Hyperspectral Imager	Ningxia Region、Laboratory	Zhao,et al.(2024)[81];Yongmei Li,et al.(2020)[123];Yi Yu,et al.(2018)[182];Lei Wang,et al.(2020)[164];Lingling Liu,et al.(2023)[128]; Weidong Yuan,et al.(2024)[183];Lingling Liu(2022)[129];He,et al.(2024)[17];Nirere,et al.(2023)[47];Dong,et al.(2022)[12]
Lycium ruthenicum Murray	Solanaceae	Fruits	Quality Analysis	Ground-Based Hyperspectroscopy	Experimental Platform	Zhang,et al.(2020)[75]
Zanthoxylum bungeanum Maxim.	Rutaceae	Fruits	Species Identification and Distribution Area Estimation	GF -2、Sentinel-2	Linxia, Gansu	Mingxing Liu,et al.(2022)[132];Liu,et al.(2021)[39]
Vitex trifolia L.	Verbenaceae	Fruits	Species Identification and Distribution Area Estimation、Study on Spatial Distribution Characteristics、Biomass Estimation	ZY02C Satellite and ZY-3 MultispectralData	Northwestern Duchang County, Jiangxi Province, along the Poyang Lake	Lingguang Huang,et al.(2015)[111]
Vitis vinifera L.	Vitaceae	Fruits	Temperature Stress Monitoring	Ground-Based Spectrometer	"No. 5 Group, Qianjin Village, Taiping Sub-district, Shuangliu District, Chengdu City, Sichuan Province, within the 'Yimi Yangguang' Grape Orchard"	Ling Luo,et al.(2025)[133]
Crataegus pinnatifida Bunge	Rosaceae	Fruits	Species Identification	Hyperspectral Imaging System	Laboratory	Zijian Liu,et al.(2024)[131]
Papaver somniferum L.	Papaveraceae	Fruits	Species Identification	UAV Remote Sensing	Illegal Opium Poppy Cultivation Sites: Qingdao City, Tai'an City, Yantai City (Shandong Province, China); Gönen Plain (Istanbul, Turkey)	Wang,et al.(2021)[57];Demir,et al.(2019)[8];Zhang,et al.(2023)[77]
Ziziphus jujuba Mill.	Rhamnaceae	Fruits	Species Identification and Distribution Area Estimation、Quality Analysis、Chlorophyll Content Retrieval、Pest and Disease Monitoring	GF-1 Satellite Remote Sensing Imagery、Near-Infrared Hyperspectral Camera、UAV-Based Multispectral Imaging、Ground-Based Hyperspectroscopy	Jia County, Shaanxi Province; red date orchards in the 8th Regiment and 10th Regiment of Alar City, the First Division of Xinjiang Production and Construction Corps; date production garden in Angeteleke Township, Makit County, Kashgar Prefecture, Xinjiang	Wenjing Huang,et al.(2019)[114];Datao Lei(2024)[117];Yali Gao(2020)[104]
Gardenia jasminoides J.Ellis	Rubiaceae	Fruits	Quality Analysis	Ground-Based Hyperspectroscopy	Laboratory	Xu,et al.(2025)[66];Cong Zhou,et al.(2022)[196];Cong Zhou(2022)[197]
Crocus sativus L.	Iridaceae	Flowers	Quality Analysis	Ground-Based Hyperspectroscopy	Laboratory	Kiani,et al.(2023)[31]
Carthamus tinctorius L.	Asteraceae	Flowers	Species Identification and Distribution Area Estimation、Study on Spatial Distribution Characteristics、Quality Analysis	ZY-3 Satellite Imagery、Landsat 8 OLI_TIRS Satellite、Worldview-2 Satellite	Agricultural Area of Yumin County, Tacheng Prefecture, Xinjiang; Jimusaer County, Changji Prefecture, Xinjiang; Erguna City, Inner Mongolia Autonomous Region; Sichuan Province，Laboratory	Renhua Na,et al.(2023)[136];Wuxue Cheng,et al.(2017)[93];Sambati,et al.(2014)[144];Hu,et al.(2013)[21];Shudan Zheng,et al.(2014)[195];Sambati·Bahedula(2014)[145]
Lonicera japonicaThunb.	Caprifoliaceae	Flowers	Species Identification and Distribution Area Estimation、Quality Analysis、Pest and Disease Monitoring	UAV-Based RGB Imaging Imagery、Hyperspectral Imaging System	Peijiagou Village, Pingyi County, Shandong Province; Qunfang Honeysuckle Manor, Julu County, Xingtai City, Hebei Province、Laboratory	Tingting Shi,et al.(2020)[149];Liu,et al.(2019)[40];Wang,et al.(2024)[58];
Arnica montana L.	Asteraceae	Flowers	Species Identification	RGB Camera-Mounted UAV Platform	Pläger Cirque Nature Reserve in the Black Forest Region, Germany; Gârda de Sus Commune in Northern Romania	Sângeorzan,et al.(2012)[52]
Zea mays L.	Poaceae	Flowers	Heavy Metal Stress Monitoring	Ground-Based Spectrometer	Laboratory	Fei Meng,et al.(2021)[135]
Chrysanthemum × morifolium (Ramat.) Hemsl.	Asteraceae	Inflorescences	Species Identification、Quality Analysis	HySpexSeriesHyperspectral Imaging Spectrometer 、Ground-Based Spectrometer	Laboratory	Xue Guo,et al.(2024)[106];Liu,et al.(2019)[41];Cai,et al.(2013)[4];Dong,et al.(2015)[11];Long,et al.(2023)[42];Wei,et al.(2015)[60]
Dendrobium nobile Lindl.	Orchidaceae	Stems	Quality Analysis	Ground Spectra	Laboratory	Mingliang Qu(2021)[143];Run Kuang,et al.(2024)[116]
Tetrastigma hemsleyanum Diels & Gilg	Vitaceae	Stems and Leaves	Quality Analysis	Hyperspectral Imager	Laboratory	Jiao,et al.(2021)[24]
Ophiopogon japonicus (L. f.) Ker Gawl.	Asparagaceae	Tuberous Roots	Species Identification、Quality Analysis	Sentinel-2、Ground Spectra	Santai County, Mianyang City, Sichuan Province、Laboratory	Yuting Yang,et al.(2021)[179];Bijia Chen,et al.(2024)[87];Bijia Chen(2024)[88];Xia,et al.(2017)[62];Hu,et al.(2025)[22]
Lindera aggregata (Sims) Kosterm.	Lauraceae	Tuberous Roots	Quality Analysis	Ground Hyperspectral Spectrometer	Laboratory	Li,et al.(2022)[33]
Asparagus racemosus Willd.	Asparagaceae	Tuberous Roots	Species Identification	Ground-Based Spectrometer	Parts of the Western Himalayas, Himachal Pradesh, and Uttarakhand in India	Kandpal,et al.(2025)[28]
Bletilla striata (Thunb. ex A. Murray) Rchb. f.	Orchidaceae	Tubers	Species Identification and Distribution Area Estimation	ZY-3、GF-1	Ningshan County, Ankang City, Shaanxi Province	Jiqing Bai,et al.(2019)[85]
Pinellia ternata (Thunb.) Ten. ex Breitenb.	Araceae	Tubers	Species Identification and Distribution Area Estimation	Ground-Based Spectrometer	Laboratory	Lu Qiao,et al.(2022)[142]
Solanum tuberosum L.	Solanaceae	Tubers	Biomass Estimation、Plant Height Retrieval、Volume Retrieval、LAI Retrieval、Chlorophyll Content Retrieval、Nutrient Content Retrieval、Temperature Stress Monitoring	UAV Hyperspectral Imaging System、UAV-Based Multispectral Imaging、Hyperspectral Imager	Xiaotangshan Experimental Base in Beijing, China, and the National Agriculture and Food Research Organization (NARO) Experimental Station in Yayoi, Hokkaido, Japan、Laboratory	Liu,et al.(2025)[38];Njane,et al.(2023)[48];Zhiyong Zou(2019)[202]
Fritillaria unibracteata P. K. Hsiao & K. C. Hsia	Liliaceae	Bulbs	Study on Spatial Distribution Characteristics、Quality Analysis	Landsat TM / ETM + Remote Sensing Imagery、Ground-Based Spectrometer	Sichuan Province	Qingmao Fang,et al.(2020)[101];Hu,et al.(2023)[19]
Fritillaria ussuriensis Maxim.	Liliaceae	Bulbs	Quality Analysis	Ground-Based Spectrometer	Laboratory	Mingliang Qu(2021)[143]
Fritillaria taipaiensis P. Y. Li	Liliaceae	Bulbs	Quality Analysis	Ground-Based Spectrometer	Laboratory	Mingliang Qu(2021)[143]
Fritillaria pallidiflora Schrenk ex Fisch. & C. A. Mey.	Liliaceae	Bulbs	Species Identification and Distribution Area Estimation、Study on Spatial Distribution Characteristics	ZY02C Satellite、Worldview-2 Satellite	Gongliu County, Ili Kazakh Autonomous Prefecture, Xinjiang Uygur Autonomous Region	Zhiqun Sun,et al.(2014)[159];Sambati·Bahedula(2014)[145]
Fritillaria thunbergii Miq.	Liliaceae	Bulbs	Quality Analysis	Ground Hyperspectral Spectrometer	Experimental Platform	Kabir(2023)[25];Kabir,et al.(2022)[26];Mingliang Qu(2021)[143]
Citrus reticulata Blanco	Rutaceae	Barks	Species Identification	Hyperspectral Imaging System	Laboratory	Yue Zhang(2023)[190]
Paeonia ostii T. Hong & J. X. Zhang	Paeoniaceae	Barks	Species Identification and Distribution Area Estimation	ZY-3 Remote Sensing Imagery	Dangshan County, Suzhou City, Anhui Province	Minzhen Yin,et al.(2019)[180]
Lavandula dentata L.	Lamiaceae	Herbs	Species Identification	Ground-Based Spectrometer	Mediterranean Region	El Azizi(2024)[14]
Swertia mussotii Franch.	Gentianaceae	Herbs	Study on Spatial Distribution Characteristics	Landsat 8 OLI/TIRS Satellite Remote Sensing Imagery	Sichuan Province	Yongbo Dong,et al.(2017)[100]
Anoectochilus roxburghii (Wall.) Lindl.	Orchidaceae	Herbs	Quality Analysis	Hyperspectral Imaging System	Laboratory	Xu,et al.(2025)[67]
Ocimum basilicum L.	Lamiaceae	Herbs	Species Identification	Ground-Based Spectrometer	Mediterranean Region	El Azizi(2024)[14]
Rosmarinus officinalis L.	Lamiaceae	Herbs	Species Identification and Distribution Area Estimation、Water Content Retrieval	Sentinel-2 Imagery、Ground-Based Spectrometer	Mediterranean Region，Ecole des Sciences et Technologies de Tanger (ESTT), Taourirt Province, Jerada Province, as well as parts of Oujda Province, Guercif Province, and Boulmane Province, Morocco	El Azizi ,et al.(2024)[13];Sabbahi,et al.(2022)[50];El Azizi(2024)[14]
Salvia officinalis L.	Lamiaceae	Herbs	Species Identification	Ground-Based Spectrometer	Mediterranean Region	El Azizi(2024)[14]
Anoectochilus formosanus Hayata	Orchidaceae	Herbs	Quality Analysis	Ground Hyperspectral Spectrometer	Laboratory	Chu,et al.(2022)[6]
Lavandula stoechas L.	Lamiaceae	Herbs	Temperature Stress Monitoring	Ground-Based Spectrometer	Tétouan, Morocco	Azizi,et al.(2022)[1]
Clinopodium nepeta Kuntze	Lamiaceae	Herbs	Species Identification	Ground-Based Spectrometer	Mediterranean Region	El Azizi(2024)[14]
Helichrysum italicum (Roth) G.Don	Asteraceae	Herbs	Species Identification	Ground-Based Spectrometer	Mediterranean Region	El Azizi(2024)[14]
Lilium brownii var. viridulum Baker	Liliaceae	Fleshy Scale Leaves	Quality Analysis	Hyperspectral Imaging System	Laboratory	Zhang,et al.(2025)[76]
Lilium regale E. H. Wilson	Liliaceae	Fleshy Scale Leaves	Study on Spatial Distribution Characteristics	Landsat-5 TM Remote Sensing Imagery	Maoxian County, Heishui County, and Lixian County in the Minjiang River Basin, Aba Tibetan and Qiang Autonomous Prefecture, Sichuan Province	Jingzhao Wang(2012)[163]
Pistacia lentiscus L.	Anacardiaceae	Resins	Temperature Stress Monitoring	Ground-Based Spectrometer	Tétouan, Morocco	Azizi,et al.(2022)[1]
Ferula sinkiangensis K. M. Shen	Apiaceae	Resins	Study on Spatial Distribution Characteristics	UAV Remote Sensing Imagery	aishidun Ferula Sinkiangensis Beach, Yining County, Ili Kazakh Autonomous Prefecture, Xinjiang Uygur Autonomous Region	Caixiang Xie,et al.(2014)[174]
Commiphora wightii (Arn.) Bhandari	Burseraceae	Resins	Study on Spatial Distribution Characteristics	Landsat ETM+Satellite Data	Rajasthan State, India	Kulloli,et al.(2013)[32]
Clematis armandii Franch.	Ranunculaceae	Vines	Study on Spatial Distribution Characteristics	Landsat TM/ETM+ Remote Sensing Imagery Data	Sichuan Province	Lijun Dong,et al.(2019)[99]
Artemisia argyi H. Lév. & Vaniot	Asteraceae	Leaves	Species Identification and Distribution Area Estimation、Study on Spatial Distribution Characteristics	GF-1 and GF-6 Satellite Imagery、5 Scene of GF-2 and 1 Scene of ZY-3 Imagery	Qichun County, Huanggang City, Hubei Province; Luoning County, Luoyang City, Henan Province	Zhen He,et al.(2022)[109];Fei Zhang,et al.(2019)[187]
Taxus wallichiana var. chinensis (Pilger) Florin	Taxaceae	Leaves	Study on Spatial Distribution Characteristics	IRS‑P6 LISS‑3 Satellite Imagery	Dawang Area, Cuona County, Shannan City, Tibet Autonomous Region, China	Nimasow,et al.(2016)[46]
Mentha × piperita L.	Lamiaceae	Leaves	Species Identification	Ground-Based Spectrometer	Mediterranean Region	El Azizi(2024)[14]
Apocynum venetum L.	Apocynaceae	Leaves	Species Identification and Distribution Area Estimation	Worldview-2 GF Satellite Imagery、ZY-3 Satellite	Alahake Town, Altay City, Altay Prefecture, Xinjiang Uygur Autonomous Region	Xinyun Liu,et al.(2019)[130];Renhua Na,et al.(2014)[137];Renhua Na,et al.(2014)[138]
Callicarpa nudiflora Hook. & Arn.	Verbenaceae	Leaves	Species Identification and Distribution Area Estimation、Study on Spatial Distribution Characteristics	UAV-Based RGB Imagery、WorldView-3 Imagery	Xishui Township, Baisha Li Autonomous County, Hainan Province	Tingting Shi,et al.(2019)[150];Tingting Shi,et al.(2019)[151]
Morus alba L.	Moraceae	Leaves	Quality Analysis	Hyperspectral Imaging	Laboratory	Huang,et al.(2017)[23]
Stevia rebaudiana (Bertoni) Bertoni	Asteraceae	Leaves	Species Identification	Ground-Based Spectrometer	Parts of the Western Himalayas, Himachal Pradesh, and Uttarakhand in India	Kandpal,et al.(2025)[28]
Ginkgo biloba L.	Ginkgoaceae	Leaves	Species Identification and Distribution Area Estimation、Biomass Estimation、Quality Analysis	Landsat-5 Imagery、Ground Hyperspectral Spectrometer	Xuyi County, Huai'an City, Jiangsu Province、Laboratory	Yuzhang Sun(2008)[156];Yuzhang Sun,et al.(2007)[157];Lu(2024)[43]
Mentha × rotundifolia (L.) Huds.	Lamiaceae	Leaves	Species Identification	Ground-Based Spectrometer	Mediterranean Region	El Azizi(2024)[14]
Artemisia absinthium L.	Asteraceae	Leaves	Species Identification	Ground-Based Spectrometer	Mediterranean Region	El Azizi(2024)[14]
Rubus corchorifolius L. f.	Rosaceae	Leaves、Roots	Species Identification and Distribution Area Estimation	Sentinal-2 Satellite	Zhoujiayingzi Village, Weihe Town, Shangzhi City, Heilongjiang Province	Zhipeng Wang,et al.(2023)[166]
Phyllostachys edulis (Carrière) J. Houz.	Poaceae	Leaves、Rhizomes	Pest and Disease Monitoring	Airborne Hyperspectrometer	Yangmen, Wufang Village, Daggan Town, Shunchang County, Nanping City, Fujian Province	Beijun Zheng,et al.(2021)[194]
Euryale ferox Salisb. ex K. D. Koenig & Sims	Nymphaeaceae	Seeds	Species Identification and Distribution Area Estimation、Study on Spatial Distribution Characteristics	Pléiades and GF-1 Satellite Remote Sensing Data	Gaoyou Lake, Yangzhou City, Jiangsu Province	Qinan Wu,et al.(2017)[171]
Brassica rapa var. chinensis (L.) Kitam.	Brassicaceae	Seeds	Chlorophyll Content Retrieval	Portable Spectrometer	Remote Sensing Imaging and Surface Parameter Inversion Simulation Laboratory, National Virtual Simulation Experimental Teaching Center for Geological Resources Stereo Exploration, Jilin University	He Xu,et al.(2024)[175]
Celosia argentea L.	Amaranthaceae	Seeds	Heavy Metal Stress Monitoring	Ground-Based Spectrometer	Ertang Town, Pingle County, Guilin City, Guangxi Zhuang Autonomous Region	Sanming Chen,et al.(2018)[91]
Ziziphus jujuba var. spinosa (Bunge) Hu ex H.F.Chow.	Rhamnaceae	Seeds	Species Identification、Quality Analysis	Ground Hyperspectral Spectrometer	Experimental Platform	Xiong Li(2024)[122];Lu Zhang,et al.(2021)[188];Zhao,et al.(2024)[82]
Triticum aestivum L.	Poaceae	Seeds	Biomass Estimation、LAI Retrieval、Nutrient Content Retrieval、Drought Stress Monitoring	Sentinel‑2 Satellite、Ground-Based Spectrometer、UAV-Based Hyperspectral Imagery	Zlatiya Experimental Field in the Danube Plain, Northern Bulgaria; Experimental Station of Northwest A&F University, Shaanxi Province, China; Research Farm of the Indian Agricultural Research Institute (IARI), New Delhi, India; Experimental Station of the College of Agronomy, Shanxi Agricultural University, China	Kamenova,et al.(2020)[27];Li,et al.(2019)[35];Mahajan,et al.(2014)[45];Lujie Xiao,et al.(2020)[173];Yang,et al.(2025)[71]
Coix lacryma-jobi L.	Poaceae	Seeds	Species Identification	Hyperspectral Imaging Spectrometer	Laboratory	Yue Zhang(2023)[190]
Camellia oleifera Abel	Theaceae	Seeds	Plant Height Retrieval	UAV-Based Multispectral Imaging	Main Camellia Oleifera Production Area of Meilin Lake, Dongyuan County, Heyuan City, Guangdong Province	Longyue Chen,et al.(2024)[90]
参考文献
[1] Sarah A. 2022. Study of Drought Effects on Three Medicinal and Aromatic Plants Using Field Spectroscopy. Journal of Ecological Engineering. [DOI: 10.12911/22998993/154599]
[2] Bai X, You Y, Wang H, Zhao D, Wang J and Zhang W. 2024. Hyperspectral reflectance imaging for visualizing reducing sugar content, moisture, and hollow rate in red ginseng. Heliyon, 10(18):e37919 [DOI: 10.1016/j.heliyon.2024.e37919]
[3] Cai Z Y, Huang Z Y, He M Y, Li C, Qi H N, Peng J Y, Zhou F and Zhang C. 2023. Identification of geographical origins of Radix Paeoniae Alba using hyperspectral imaging with deep learning-based fusion approaches. Food Chemistry, 422:136169 [DOI: 10.1016/j.foodchem.2023.136169]
[4] Cai Z Y, He M Y, Li C, Qi H N, Bai R B, Yang J and Zhang C. 2023. Identification of chrysanthemum using hyperspectral imaging based on few-shot class incremental learning. Computers and Electronics in Agriculture, 215:108371 [DOI: 10.1016/j.compag.2023.108371]
[5] Chen Z L, Shi T T, Jiang H Y, Yuan B, Cui Y R and Qiao S J. 2025. Spectral-Temporal–Spatial Feature Optimization for Dioscorea Polystachya Turczaninow Classification Using Time Series Sentinel-2 Data. IEEE Transactions on Geoscience and Remote Sensing, 63:1-14 [DOI: 10.1109/TGRS.2025.3560391]
[6] Chu X, Li R, Wei H Y, Liu H L, Mu H L, Jiang H Z and Ma Z J. 2022. Determination of total flavonoid and polysaccharide content in Anoectochilus formosanus in response to different light qualities using hyperspectral imaging. Infrared Physics & Technology, 122:104098 [DOI: 10.1016/j.infrared.2022.104098]
[7] Dai Y, Yan B, Xiong F, Bai R, Wang S, Guo L and Yang J. 2024. Tanshinone Content Prediction and Geographical Origin Classification of Salvia miltiorrhiza by Combining Hyperspectral Imaging with Chemometrics. Foods, 13(22):3673 [DOI: 10.3390/foods13223673]
[8] Demir S and Başayiğit L. 2019. Determination of Opium Poppy (Papaver Somniferum) Parcels Using High-Resolution Satellite Imagery. J Indian Soc Remote Sens, 47:977–987 [DOI: 10.1007/s12524-019-00955-1]
[9] Deng F and Pu S. 2018. Single-Class Data Descriptors for Mapping Panax notoginseng through P-Learning. Applied Sciences, 8(9):1448 [DOI: 10.3390/app8091448]
[10] Ding R, Luo J, Wang C, Yu L H, Yang J K, Wang M, Zhong S H and Gu R. 2023. Identifying and mapping individual medicinal plant Lamiophlomis rotata at high elevations by using unmanned aerial vehicles and deep learning. Plant Methods, 19:38 [DOI: 10.1186/s13007-023-01015-z]
[11] Dong M Y, Long W J, Wu H L, Wang T, Fu H Y, Huang K, Ren H and Yu R Q. 2025. Lightweight spatial pyramid pooling convolutional neural network assisted hyperspectral imaging for Hangbaiju origin identification. Microchemical Journal, 208:112352 [DOI: 10.1016/j.microc.2024.112352]
[12] Dong F J, Hao J, Luo R M, Zhang Z F, Wang S L, Wu K N and Liu M Q. 2022. Identification of the proximate geographical origin of wolfberries by two-dimensional correlation spectroscopy combined with deep learning. Computers and Electronics in Agriculture, 198:107027 [DOI: 10.1016/j.compag.2022.107027]
[13] El Azizi S, Amharref M and Bernoussi As. 2024. Assessment of Water Content in Plant Leaves Using Hyperspectral Remote Sensing and Chemometrics, Application: Rosmarinus officinalis. J. Biosyst. Eng., 49:337–345 [DOI: 10.1007/s42853-024-00236-x]
[14] El Azizi S, Amharref M, Es-Saouini H, Bernoussi A and Abdellaoui J E. 2024. Towards a Spectral Library of Medicinal and Aromatic Plant species (MAPs): Plant Discrimination and Wavelength Selection. Microchemical Journal, 207:111854 [DOI: 10.1016/j.microc.2024.111854]
[15] Faqeerzada M A, Park E, Kim T, Kim M S, Baek I, Joshi R, Kim J and Cho B. 2023. Fluorescence Hyperspectral Imaging for Early Diagnosis of Heat-Stressed Ginseng Plants. Applied Sciences, 13(1):31 [DOI: 10.3390/app13010031]
[16] Farrar M B, Wallace H M, Brooks P, Yule C M, Tahmasbian I, Dunn P K and Bai S H. 2021. A Performance Evaluation of Vis/NIR Hyperspectral Imaging to Predict Curcumin Concentration in Fresh Turmeric Rhizomes. Remote Sensing, 13(9):1807 [DOI: 10.3390/rs13091807]
[17] He C, Shi X, Lin H, Li Q, Xia F, Shen G and Feng J. 2024. The combination of HSI and NMR techniques with deep learning for identification of geographical origin and GI markers of Lycium barbarum L. Food Chem., 461:140903 [DOI: 10.1016/j.foodchem.2024.140903]
[18] Hu H, Mei Y, Zhou Y, Zhao Y, Fu L, Xu H, Mao X and Huang L. 2024. Optimizing starch content prediction in kudzu: Integrating hyperspectral imaging and deep learning with WGAN-GP. Food Control, 166:110762 [DOI: 10.1016/j.foodcont.2024.110762]
[19] Hu H, Xu Z, Wei Y, Wang T, Zhao Y, Xu H, Mao X and Huang L. 2023. The Identification of Fritillaria Species Using Hyperspectral Imaging with Enhanced One-Dimensional Convolutional Neural Networks via Attention Mechanism. Foods, 12(22):4153 [DOI: 10.3390/foods12224153]
[20] Hu B, Tian Z, Fan D, Xu H, Ji Y, Wang X, Shi R and Chen M. 2018. Suitability regionalization of Chinese medicinal yam under the impact of climate change simulated by CMIP5 multi-model ensemble projections. Proc. SPIE, 10767:1076718 [DOI: 10.1117/12.2320710]
[21] Hu C, Meng Q, Ma J and Pang Q. 2013. Multispectral Imaging for Authenticity Identification and Quality Evaluation of Flos carthami. Optics and Photonics Journal, 3(3):229-232 [DOI: 10.4236/opj.2013.33037]
[22] Hu H, Zhao Y, Wei Y, Wang T, Mei Y, Ren H, Xu H, Mao X and Huang L. 2025. Geographical origin discrimination of Ophiopogonis Radix using hyperspectral imaging with multi-scale 3D convolution and transformer. Computers and Electronics in Agriculture, 233:110152 [DOI: 10.1016/j.compag.2025.110152]
[23] Huang L, Zhou Y, Meng L, Wu D, He Y. 2017. Comparison of different CCD detectors and chemometrics for predicting total anthocyanin content and antioxidant activity of mulberry fruit using visible and near infrared hyperspectral imaging technique. Food Chemistry, 224:1-10 [DOI: 10.1016/j.foodchem.2016.12.037]
[24] Jiao C, Xu Z, Bian Q, Forsberg E, Tan Q, Peng X, He S. 2021. Machine learning classification of origins and varieties of Tetrastigma hemsleyanum using a dual-mode microscopic hyperspectral imager. Spectrochim Acta A Mol Biomol Spectrosc, 261:120054 [DOI: 10.1016/j.saa.2021.120054]
[25] Kabir M H. 2023. Quality Detection of Fritillaria thubergii Using Spectroscopic Techniques and Machine Learning. (Doctoral dissertation).Zhejiang University [DOI: 10.27461/d.cnki.gzjdx.2023.002736]
[26] Kabir M H, Guindo M L, Chen R, Liu F, Luo X, Kong W. 2022. Deep Learning Combined with Hyperspectral Imaging Technology for Variety Discrimination of Fritillaria thunbergii. Molecules, 27(18):6042 [DOI: 10.3390/molecules27186042]
[27] Kamenova I and Dimitrov P. 2020. Evaluation of Sentinel-2 vegetation indices for prediction of LAI, fAPAR and fCover of winter wheat in Bulgaria. European Journal of Remote Sensing, 54(sup1):89–108 [DOI: 10.1080/22797254.2020.1839359]
[28] Kandpal K C, Anchal S, Verma A and Kumar A. 2025. Development of a spectral repository for the identification of western Himalayan medicinal plants using machine learning techniques. Biosystems Engineering, 249:58-70 [DOI: 10.1016/j.biosystemseng.2024.11.014]
[29] Kandpal K C, Kumar S, Venkat G S, Meena R, Pal P K and Kumar A. 2021. Onsite age discrimination of an endangered medicinal and aromatic plant species Valeriana jatamansi using field hyperspectral remote sensing and machine learning techniques. International Journal of Remote Sensing, 42(10):3777–3796 [DOI: 10.1080/01431161.2021.1881184]
[30] Kandpal K C and Kumar A. 2022. Identification and classification of medicinal plants of the Indian Himalayan region using Hyperspectral remote sensing and random forest techniques. 2022 IEEE Mediterranean and Middle-East Geoscience and Remote Sensing Symposium (M2GARSS):177-180 [DOI: 10.1109/M2GARSS52314.2022.9839747]
[31] Kiani S, Yazdanpanah H and Feizy J. 2023. Geographical origin differentiation and quality determination of saffron using a portable Hyperspectral imaging system. Infrared Physics & Technology, 131:104634 [DOI: 10.1016/j.infrared.2023.104634]
[32] Kulloli R, Purohit C S, Kumar S, Jindal S K, Rawat K S and Acharya D. 2013. Distribution of Commiphora wightii (Arnt.) Bhand. in Rajasthan with Special Emphasis on its Conservation Planning in Arid Areas. Vegetos, 26:113-120 [DOI: missing]
[33] Li S, Jiao C, Xu Z, Wu Y, Forsberg E, Peng X and He S. 2022. Determination of geographic origins and types of Lindera aggregata samples using a portable short-wave infrared hyperspectral imager. Spectrochim Acta A Mol Biomol Spectrosc, 279:121370 [DOI: 10.1016/j.saa.2022.121370]
[34] Li W, Wang K, Han G, Wang H, Tan N and Yan Z. 2023. Integrated diagnosis and time-series sensitivity evaluation of nutrient deficiencies in medicinal plant (Ligusticum chuanxiong Hort.) based on UAV multispectral sensors. Front Plant Sci, 13:1092610 [DOI: 10.3389/fpls.2022.1092610]
[35] Li F, Wang L, Liu J, Wang Y and Chang Q. 2019. Evaluation of Leaf N Concentration in Winter Wheat Based on Discrete Wavelet Transform Analysis. Remote Sensing, 11(11):1331 [DOI: 10.3390/rs11111331]
[36] Li Y F, Wu C, Jia H M, Chen X, Xing J N, Gao W P and Yan Z Y. 2025. Prediction of yield and quality in medicinal plant Ligusticum chuanxiong Hort. using uncrewed aerial vehicle multispectral measurement. PeerJ, 13:e19264 [DOI: 10.7717/peerj.19264]
[37] Li Z H, Zhang K, Zhao F and Zhang J. 2023. Remote sensing monitoring of planting area of Panax notoginseng: A case study of Kaiyuan City in Honghe Prefecture. Journal of Applied Remote Sensing, 17(1):018501 [DOI: 10.1117/1.JRS.17.018501]
[38] Liu Y, Feng H K, Fan Y G, Yue J B, Yang F Q, Fan J J, Ma Y P, Chen R Q, Bian M B and Yang G J. 2025. Utilizing UAV-based hyperspectral remote sensing combined with various agronomic traits to monitor potato growth and estimate yield. Computers and Electronics in Agriculture, 231:109984 [DOI: 10.1016/j.compag.2025.109984]
[39] Liu M X, Liu J H, Atzberger C, Jiang Y, Ma M F and Wang X M. 2021. Zanthoxylum bungeanum Maxim mapping with multi-temporal Sentinel-2 images: The importance of different features and consistency of results. ISPRS Journal of Photogrammetry and Remote Sensing, 174:68-86 [DOI: 10.1016/j.isprsjprs.2021.02.003]
[40] Liu Y, Wang Q, Gao X and Xie A. 2019. Total phenolic content prediction in Flos Lonicerae using hyperspectral imaging combined with wavelengths selection methods. J Food Process Eng, 42:e13224 [DOI: 10.1111/jfpe.13224]
[41] Liu J, Chen L, Chu B and Zhang C. 2018. Determination of Total Polysaccharides and Total Flavonoids in Chrysanthemum morifolium Using Near-Infrared Hyperspectral Imaging and Multivariate Analysis. Molecules, 23(9):2395 [DOI: 10.3390/molecules23092395]
[42] Long W, Zhang Q, Wang SR, Suo Y, Chen H, Bai X, Yang X, Zhou YP, Yang J and Fu H. 2023. Fast and non-destructive discriminating the geographical origin of Hangbaiju by hyperspectral imaging combined with chemometrics. Spectrochim Acta A Mol Biomol Spectrosc, 284:121786 [DOI: 10.1016/j.saa.2022.121786]
[43] Lu J, Jiang Y, Jin B, Sun C and Wang L. 2024. Hyperspectral Imaging Combined with Deep Transfer Learning to Evaluate Flavonoids Content in Ginkgo biloba Leaves. International Journal of Molecular Sciences, 25(17):9584 [DOI: 10.3390/ijms25179584]
[44] Lyu R, Wei FF, He WW, Chen B, Zhang XB, Shi TT and Jin L. 2019. Remote sensing extraction method of Codonopsis pilosula planting area in Weiyuan county. Zhongguo Zhong Yao Za Zhi, 44(19):4121-4124 [DOI: 10.19540/j.cnki.cjcmm.20190731.108]
[45] Mahajan G R, Sahoo R N and Pandey R N, Gupta V K and Kumar D. 2014. Using hyperspectral remote sensing techniques to monitor nitrogen, phosphorus, sulphur and potassium in wheat (Triticum aestivum L.). Precision Agric, 15:499–522 [DOI: 10.1007/s11119-014-9348-7]
[46] Nimasow G, Nimasow O D, Rawat J S, Tsering G and Litin T. 2016. Remote Sensing and GIS-Based Suitability Modeling of Medicinal Plant (Taxus baccata Linn.) in Tawang District, Arunachal Pradesh, India. Current Science, 110(2):219–227 [DOI: 10.18520/CS/V110/I2/219-227]
[47] Nirere A, Sun J, Kama R, Atindana V A, Nikubwimana F D, Dusabe K D and Zhong Y. 2023. Nondestructive detection of adulterated wolfberry (Lycium Chinense) fruits based on hyperspectral imaging technology. Journal of Food Process Engineering, 46(4):e14293 [DOI: 10.1111/jfpe.14293]
[48] Njane S N, Tsuda S, van Marrewijk B M, Polder G, Katayama K and Tsuji H. 2023. Effect of varying UAV height on the precise estimation of potato crop growth. Front. Plant Sci., 14:1233349 [DOI: 10.3389/fpls.2023.1233349]
[49] Ping J, Ying Z, Hao N, Miao P, Ye C, Liu C and Li W. 2024. Rapid and non-destructive identification of Panax ginseng origins using hyperspectral imaging, visible light imaging, and X-ray imaging combined with multi-source data fusion strategies. Food Res Int, 192:114758 [DOI: 10.1016/j.foodres.2024.114758]
[50] Sabbahi M, Nemmaoui A, Tahani A and El Bachiri A. 2022. Assessment of Sentinel-2A images for estimating rosemary land cover through an object-based image analysis approach. African Journal of Ecology, 60:682–690 [DOI: 10.1111/aje.13009]
[51] Sandasi M, Vermaak I, Chen W and Viljoen A M. 2014. Hyperspectral Imaging and Chemometric Modeling of Echinacea — A Novel Approach in the Quality Control of Herbal Medicines. Molecules, 19(9):13104-13121 [DOI: 10.3390/molecules190913104]
[52] Sângeorzan D D, Păcurar F, Reif A, Weinacker H, Rușdea E, Vaida I and Rotar I. 2024. Detection and Quantification of Arnica montana L. Inflorescences in Grassland Ecosystems Using Convolutional Neural Networks and Drone-Based Remote Sensing. Remote Sensing, 16(11):2012 [DOI: 10.3390/rs16112012]
[53] Tankeu S, Vermaak I, Chen W, Sandasi M and Viljoen A. 2016. Differentiation between two "fang ji" herbal medicines, Stephania tetrandra and the nephrotoxic Aristolochia fangchi, using hyperspectral imaging. Phytochemistry, 122:213-222 [DOI: 10.1016/j.phytochem.2015.11.008]
[54] Thulani Tshabalala, Elfatih M Abdel-Rahman, Bhekumthetho Ncube, Ashwell R Ndhlala and Onisimo Mutanga. 2021. Leveraging of hyperspectral remote sensing on estimating biomass yield of Moringa oleifera Lam. medicinal plant. South African Journal of Botany, 140:37-49 [DOI: 10.1016/j.sajb.2021.03.035]
[55] Vermaak I, Viljoen A and Lindström SW. 2013. Hyperspectral imaging in the quality control of herbal medicines - the case of neurotoxic Japanese star anise. J Pharm Biomed Anal, 75:207-13 [DOI: 10.1016/j.jpba.2012.11.039]
[56] Wang C, Zhang X, Shi T, Zhang C and Li M. 2022. Classification of Medicinal Plants Astragalus Mongholicus Bunge and Sophora Flavescens Aiton Using GaoFen-6 and Multitemporal Sentinel-2 Data. IEEE Geoscience and Remote Sensing Letters, 19:1-5 [DOI: 10.1109/LGRS.2021.3120125]
[57] Wang C, Wang Q, Wu H, Zhao C, Teng G and Li J. 2021. Low-Altitude Remote Sensing Opium Poppy Image Detection Based on Modified YOLOv3. Remote Sensing, 13(11):2130 [DOI: 10.3390/rs13112130]
[58] Wang J, Cai Z, Jin C, Peng D, Zhai Y, Qi H, Bai R, Guo X, Yang J and Zhang C. 2024. Species classification and origin identification of Lonicerae japonicae flos and Lonicerae flos using hyperspectral imaging with support vector machine. Journal of Food Composition and Analysis, 132:106356 [DOI: 10.1016/j.jfca.2024.106356]
[59] Wang Y, Wang S, Bai R, Li X, Yuan Y, Nan T, Kang C, Yang J and Huang L. 2024. Prediction performance and reliability evaluation of three ginsenosides in Panax ginseng using hyperspectral imaging combined with a novel ensemble chemometric model. Food Chemistry, 430:136917 [DOI: 10.1016/j.foodchem.2023.136917]
[60] Wei Y, Hu H, Yuan M, Xu H and Mao X. 2025. Geographical origin traceability of chrysanthemum using hyperspectral imaging with class information-guided evolutionary multitasking wavelength selection and spatial feature extraction. Journal of Food Composition and Analysis, 139:107107 [DOI: 10.1016/j.jfca.2024.107107]
[61] Wei X, Zhao Z, Chen T, Zhang X, Sun S, Li M and Shi T. 2025. Study on the extraction method of Glycyrrhiza uralensis Fisch. distribution area based on Gaofen-1 remote sensing imagery: a case study of Dengkou county. Frontiers in Plant Science, 16:1517764 [DOI: 10.3389/fpls.2025.1517764]
[62] Xia Z, Zhang C, Weng H, Nie P and He Y. 2017. Sensitive Wavelengths Selection in Identification of Ophiopogon japonicus Based on Near-Infrared Hyperspectral Imaging Technology. Int J Anal Chem, 2017:6018769 [DOI: 10.1155/2017/6018769]
[63] Xiao Q, Bai X, Gao P and He Y. 2020. Application of Convolutional Neural Network-Based Feature Extraction and Data Fusion for Geographical Origin Identification of Radix Astragali by Visible/Short-Wave Near-Infrared and Near Infrared Hyperspectral Imaging. Sensors, 20(17):4940 [DOI: 10.3390/s20174940]
[64] Xie C, Song J, Suo F, Li X, Li Y, Yu H, Xu X, Luo K, Li Q, Xin T, Guan M, Xu X, Miki E, Takeda O and Chen S. 2014. Natural Resource Monitoring of Rheum tanguticum by Multilevel Remote Sensing. Evid Based Complement Alternat Med, 2014:618902 [DOI: 10.1155/2014/618902]
[65] Xie X, Samat A, He Y and Jiang Y. 2024. SNRI: A Signed Normalized Range Index for Remote Sensing of Panax notoginseng Plantations. IEEE Geoscience and Remote Sensing Letters, 21:1-5 [DOI: 10.1109/LGRS.2024.3379196]
[66] Xu X Y, Jie X L, Wu J H, Xia D P, Xu Z D, Luo Z R, Fei F, Zhou W K, Tao Y, Kawagishi H, Wu J, Wang P and Feng P S. 2025. Rapid Determination of Crocin-I in Gardenia Fruits (Gardenia jasminoides Ellis) by Combining Spectral and Image Data Through Hyperspectral Imaging. Phytochem Anal, 36(4):1041-1052 [DOI: 10.1002/pca.3490]
[67] Xu Y, Ding H, Zhang T, Wang Z, Wang H, Zhou L, Dai Y and Liu Z. 2025. Small-Sample Authenticity Identification and Variety Classification of Anoectochilus roxburghii (Wall.) Lindl. Using Hyperspectral Imaging and Machine Learning. Plants, 14(8):1177 [DOI: 10.3390/plants14081177]
[68] Xu Y, Wu W, Chen Y, Zhang T, Tu K, Hao Y, Cao H, Dong X and Sun Q. 2022. Hyperspectral imaging with machine learning for non-destructive classification of Astragalus membranaceus var. mongholicus, Astragalus membranaceus, and similar seeds. Front Plant Sci, 13:1031849 [DOI: 10.3389/fpls.2022.1031849]
[69] Xu M, Dai J, Zhang G, Hou W, Mu Z, Chen P, Cao Y and Zhao Q. 2024. Inversion of Glycyrrhiza Chlorophyll Content Based on Hyperspectral Imagery. Agronomy, 14(6):1163 [DOI: 10.3390/agronomy14061163]
[70] Yan T, Duan L, Chen X, Gao P and Xu W. 2020. Application and interpretation of deep learning methods for the geographical origin identification of Radix Glycyrrhizae using hyperspectral imaging. RSC Adv, 10(68):41936-41945 [DOI: 10.1039/d0ra06925f]
[71] Yang C, Bai J, Sun H, Bi R, Song L, Muhammad A, Wang C, Zhao Y, Yang W, Xiao L, Zhang M, Song X and Feng M. 2025. A new feature selection algorithm combining genetic algorithm, exponential decay function, and machine learning to realize hyperspectral estimation of winter wheat leaf area index. Computers and Electronics in Agriculture, 230:109851 [DOI: 10.1016/j.compag.2024.109851]
[72] Yuan M, Ding L, Bai R, Yang J, Zhan Z, Zhao Z, Hu Q and Huang L. 2025. Feature-level hyperspectral data fusion with CNN modeling for non-destructive authentication of "Weilian" from different origins. Microchemical Journal, 215:114201 [DOI: 10.1016/j.microc.2025.114201]
[73] Zhang R, Zhang M, Yan Y, Chen Y, Jiang L, Wei X, Zhang X, Li H and Li M. 2022. Promoting the Development of Astragalus mongholicus Bunge Industry in Guyang County (China) Based on MaxEnt and Remote Sensing. Front Plant Sci, 13:908114 [DOI: 10.3389/fpls.2022.908114]
[74] Zhang H, Zhang H, Wu S, Gong X, Zhu J, Yan J and Jiang Y. 2025. Precise classification of traditional Chinese medicine sources using intelligent fusion of hyperspectral imaging-mass spectrometry data combined with machine learning: A case study of American ginseng. Spectrochim Acta A Mol Biomol Spectrosc, 336:126066 [DOI: 10.1016/j.saa.2025.126066]
[75] Zhang C, Wu W, Zhou L, Cheng H, Ye X and He Y. 2020. Developing deep learning based regression approaches for determination of chemical compositions in dry black goji berries (Lycium ruthenicum Murr.) using near-infrared hyperspectral imaging. Food Chem, 319:126536 [DOI: 10.1016/j.foodchem.2020.126536]
[76] Zhang P, Wang Y, Yan B, Wang X, Zhang Z, Wang S and Yang J. 2025. Integration of Hyperspectral Imaging and Deep Learning for Discrimination of Fumigated Lilies and Prediction of Quality Indicator Contents. Foods, 14(5):825 [DOI: 10.3390/foods14050825]
[77] Zhang Z, Xia W, Xie G and Xiang S. 2023. Fast Opium Poppy Detection in Unmanned Aerial Vehicle (UAV) Imagery Based on Deep Neural Network. Drones, 7(9):559 [DOI: 10.3390/drones7090559]
[78] Wei Zhang, Xueyuan Bai, Jianying Guo, Jin Yang, Bo Yu, Jiaqi Chen, Jinyu Wang, Daqing Zhao, He Zhang and Meichen Liu. 2024. Hyperspectral imaging for in situ visual assessment of Industrial-Scale ginseng. Spectrochimica Acta Part A: Molecular and Biomolecular Spectroscopy, 321:124700 [DOI: 10.1016/j.saa.2024.124700]
[79] Zhang H, Pan Y, Chen Y, Zhang H, Xie J, Gong X, Zhu J and Yan J. 2024. Improving the geographical origin classification of Radix glycyrrhizae (licorice) through hyperspectral imaging assisted by U-Net fine structure recognition. Analyst, 149(6):1837-1848 [DOI: 10.1039/d3an02064a]
[80] Zhao Z, Wei X, Guo J, Bi Y, Shi T, Shan F, Zhang C and Li M. 2024. Research on planting planning of Glycyrrhiza uralensis in Naiman Banner based on MaxEnt model and remote sensing technology. Sci Rep, 14(1):23601 [DOI: 10.1038/s41598-024-74987-0]
[81] Zhao R, Zhang B, Zhang C, Chen Z, Chang N, Zhou B, Ke K and Tang F. 2024. Goji Disease and Pest Monitoring Model Based on Unmanned Aerial Vehicle Hyperspectral Images. Sensors, 24(20):6739 [DOI: 10.3390/s24206739]
[82] Xin Zhao, Xin Liu, Peixin Xie, Jingyi Ma, Yuna Shi, Hongzhe Jiang, Zhilei Zhao, Xianyou Wang, Chunhua Li and Ying Yang. 2024. Identification of geographical origin of semen ziziphi spinosae based on hyperspectral imaging combined with convolutional neural networks. Infrared Physics & Technology, 136:104982 [DOI: 10.1016/j.infrared.2023.104982]
[83] Zhao G, Pei Y, Yang R, Xiang L, Fang Z, Wang Y, Yin D, Wu J, Gao D, Yu D and Li X. 2022. A non-destructive testing method for early detection of ginseng root diseases using machine learning technologies based on leaf hyperspectral reflectance. Front Plant Sci, 13:1031030 [DOI: 10.3389/fpls.2022.1031030]
[84] Zhu J, Bao J and Tao Y. 2023. A Nondestructive Methodology for Determining Chemical Composition of Salvia miltiorrhiza via Hyperspectral Imaging Analysis and Squeeze-and-Excitation Residual Networks. Sensors, 23(23):9345 [DOI: 10.3390/s23239345]
[85]Jiqing Bai, Su Gao, Pengfei Wang, Lin Wang, Weiwei Liu, Xiaoping Wang, & Tingting Shi.2019.Bletilla striata planting area in Ningshan county extraction based on multi-temporal remote sensing images.China Journal of Chinese Materia Medica,44(19),4129-4133.doi:10.19540/j.cnki.cjcmm.20190731.112.(in Chinese)
[86]Chang, L. K. (2022).Comparative Study of Atractylodes lancea Saccharides from Different Habitats (Master's thesis). Guangdong Pharmaceutical University.https://link.cnki.net/doi/10.27690/d.cnki.ggdyk.2022.000244doi:10.27690/d.cnki.ggdyk.2022.000244.(in Chinese)
[87]Bijia Chen, Long Jiao, Hong Li, Hanbin Zhong, Junhao Lou, & Ruihua Shen.2024.Discrimination of Ophiopogon Japonicus from Different Origions by Hyperspectroscopy Combined with Support Vector Machine.Yunnan Chemical Technology,51(04),89-91.(in Chinese)
[88]Chen, B. J.(2024).Study on the quality evaluation method of Ophiopogon japonicus by hyperspectroscopy(Master's thesis). Xi'an Shiyou University.https://link.cnki.net/doi/10.27400/d.cnki.gxasc.2024.000433doi:10.27400/d.cnki.gxasc.2024.000433.(in Chinese)
[89]Lingli Chen, Tingting Shi, Minzhen Yin, Mei Yang, Huasheng Peng, Ming'en Cheng, & Xiaobo Zhang.2021.Contrastive analysis of extraction of Polygonatum cyrtonema planting area based on data of "Resource 3".China Journal of Chinese Materia Medica,46(02),267-271.doi:10.19540/j.cnki.cjcmm.20201026.102.(in Chinese)
[90]Longyue Chen, Dandan Duan, Zuming Zhang, He Sun, Jiahua Gao, Yi Jiang, & Cheng Ran.2024.Monitoring Camellia oleifera Carbon Storage Using UAV Multispectral Imaging.Agriculture and Technology,44(24),28-32.doi:10.19754/j.nyyjs.20241230007.(in Chinese)
[91]Sanming Chen, Yuan Tu, Yuanlei Zhao, Zhiying Liu, Jiasheng Xu, Long Wei, & Runze Shao.2018.Hyperspectral Variation Characteristics of Celosia argentea Under Manganese Stress and Its Correlation Model with Leaf-Canopy Heavy Metal Element Content.Journal of Guilin University of Technology,38(04),744-751.(in Chinese)
[92]Shilin Chen, Bengang Zhang, Jinsheng Zhang, Yingqun Zhou, Gangqiang Su, Shiying Xiao, & Peigen Xiao.2005.Study on Remote Sensing Technology and Methods in the Survey of Panax ginseng Resource Reserves.Modernization of Traditional Chinese Medicine and Materia Medica-World Science and Technology,(04),37-43+36+86.(in Chinese)
[93]Wuxue Cheng, Guang Dong, Mingyan Wu, Lan He, & Jiali Chen.2017.Study on suitable distribution areas of Sichuan safflower in Sichuan province based on 3S technologies.China Journal of Chinese Materia Medica,42(15),2939-2945.doi:10.19540/j.cnki.cjcmm.20170714.020.(in Chinese)
[94]Chenxi Dai, Xiangjian Xie, Zhigang Xu, & Peijun Du.2018.Remote Sensing Monitoring and Analysis of Chinese Herbal Medicine Planting: A Case Study of Panax notoginseng Planting in Wenshan and Honghe Areas, Yunnan Province.Remote Sensing for Land and Resources,30(01),210-216.(in Chinese)
[95]Fuxiang Zhai, Tingting Shi, Xiaobo Zhang, Jihua Meng, & Lei Zhang.2023.Remote sensing method for planted licorice identification based on phenological difference index.China Journal of Traditional Chinese Medicine and Pharmacy,38(12),5729-5732.(in Chinese)
[96]Dan Ding, Tao Li, & Yu Yang.(2024).Identification of Rhodiola fastigiata and Rhodiola quadrifda by Hyperspectral imagingtechnique.West China Journal of Pharmaceutical Sciences,39(04),427-429.doi:10.13375/j.cnki.wcjps.2024.04.013.(in Chinese)
[97]Ling Ding, Hongyi Li, & Xuewen Zhang.2014.Quantitative Estimation of Glycyrrhizic Acid and Liquiritin Contents in Glycyrrhiza uralensis Based on Field-Measured Canopy Spectra.Spectroscopy and Spectral Analysis,34(07),1933-1937.(in Chinese)
[98]Ding, R.(2021).Artificial intelligence identification and population spatial distribution of Lamiophlomis rotata in UAV remote sensing images (Master's Thesis). Chengdu University of Traditional Chinese Medicine.https://link.cnki.net/doi/10.26988/d.cnki.gcdzu.2021.000704doi:10.26988/d.cnki.gcdzu.2021.000704.(in Chinese)
[99]Lijun Dong, Xue Shang, Lujun Wen, Wenfu Peng, Xinliang Xu, & Qingmao Fang.2015.Study on the Distribution of Sichuan Genuine Medicinal Material Clematis armandii Based on Remote Sensing and GIS Technologies: A Case Study of Clematis armandii Franch..Modernization of Traditional Chinese Medicine and Materia Medica-World Science and Technology,17(11),2398-2404.(in Chinese)
[100]Yongbo Dong, Yao Luo, Cong Zhu, Wenfu Peng, Xinliang Xu, & Qingmao Fang.2017.Application of remote sensing and GIS in study of suitability distribution of Swertia mussotii，a Tibetan medicine in Sichuan province.China Journal of Chinese Materia Medica,42(22),4387-4394.doi:10.19540/j.cnki.cjcmm.2017.0189.(in Chinese)
[101]Qingmao Fang, Wenfu Peng, Yongbo Dong, Ping Wu, Bing Luo, Hongsu Wang, & Junning Zhao.2020.Study on the Suitable Distribution Regions of Fritillariae Cirrhosae Bulbus Produced in Sichuan Based on Remote Sensing and GIS-A Case Study of Fritillaria Unibracteata.World Chinese Medicine,15(02),214-218.(in Chinese)
[102]Hongyu Fu, Wei Wang, Jianning Lu, Yunkai Yue, Guoxian Cui, & Wei She.2023.Screening of Drought-tolerant Ramie Based on UAV Multispectral lmagery.Transactions of the Chinese Society for Agricultural Machinery,54(04),206-213.(in Chinese)
[103]Sha Gao, Jun Lin, Tao Ma, Jianguo Wu, & Jianghua Zheng.2018.Extraction and Analysis of Spectral Features of Pedicularis Linn. in Bayanbulak Grassland of Xinjiang.Remote Sensing Technology and Application,33(05),908-914.(in Chinese)
[104]Gao, Y. L.(2020).Study on Hyperspectral Characteristies and Hazard LevelEvaluation Model of Jujube Leaves Under the Damage of Tetranychus truncatus (Master's Thesis). Xinjiang Agricultural University.https://link.cnki.net/doi/10.27431/d.cnki.gxnyu.2020.000330doi:10.27431/d.cnki.gxnyu.2020.000330.(in Chinese)
[105]Gulina'la, B.(2018).Study on Spatial and Temporal Database Construction andDistribution of Wild Medicinal Plant Resources in Altay Region (Master's Thesis). Xinjiang Agricultural University.https://link.cnki.net/doi/10.27431/d.cnki.gxnyu.2018.000598doi:10.27431/d.cnki.gxnyu.2018.000598.(in Chinese)
[106]Xue Guo, Ruibin Bai, Hui Wang, Liwen Li, Ling Dong, Jiahui Sun, ..., & Jian Yang.2024.Geographical origin authentication of Gongju at different spatial scales based on hyperspectral technology.China Journal of Chinese Materia Medica,49(22),6073-6081.doi:10.19540/j.cnki.cjcmm.20240814.101.(in Chinese)
[107]Guo Y Q.(2024).Study on the hyperspectral quality evaluation method of kudzu root medicinal (Master's thesis). Xi'an Shiyou University.https://link.cnki.net/doi/10.27400/d.cnki.gxasc.2024.000753doi:10.27400/d.cnki.gxasc.2024.000753.(in Chinese)
[108]Yiqin Guo, Long Jiao, Junhao Lou, Ruihua Shen, Hanbin Zhong, & Xunyu Xiong.2024.Hyperspectral Combined with Artificial Neural Network to Identify Pueraria Lobata Medicinal Materials from Different Origins.Yunnan Chemical Technology,51(04),92-94.(in Chinese)
[109]Zhen He, Jie Hu, Zhiwen Cai, Wenjing Wang, & Qiong Hu.2022. Remote sensing identification for Artemisia argyi integrating multi-temporal GF-1 and GF-6 images. Transactions of the Chinese Society of Agricultural Engineering.Transactions of the Chinese Society of Agricultural Engineering,38(01),186-195.(in Chinese)
[110]Huiqiang Hu, Yunpeng Wei, Huaxing Xu, Lei Zhang, Xiaobo Mao, & Yuping Zhao.2023.Identification of Growth Years of Pueraria thomsonii Based on Hyperspectral Imaging Technology and Principal Component Analysis.Spectroscopy and Spectral Analysis,43(06),1953-1960.(in Chinese)
[111]Lingguang Huang, Xiuping Zhang, & Yu Fang.2015.Remote Sensing Dynamic Monitoring of Jiangxi Traditional Chinese Medicine Resources of Fructus Viticis.Hubei Agricultural Sciences,54(16),3923-3927.doi:10.14088/j.cnki.issn0439-8114.2015.16.023.(in Chinese)
[112]HUANG R.(2024).Study on the Correlation between vegetation index and quality ofplanting Atractylodes chinensis(Master's thesis). Changchun University of Chinese Medicine.https://link.cnki.net/doi/10.26980/d.cnki.gcczc.2024.000458doi:10.26980/d.cnki.gcczc.2024.000458.(in Chinese)
[113]Rong Huang, Weichen Qi, Yue Gao, & Zhe Wang.2024.Study on Growth Status, Yield and Quality of Cultivated Atractylodes lancea Based on Spatial Grid Vegetation Coverage.Journal of Li-shizhen Traditional Chinese Medicine,35(11),2672-2677.(in Chinese)
[114]Wenjing Huang, Xinghang Cai, Yanlei Zhang, Yanni Liang, Nan Wang, Bo Li, ..., & Zhishu Tang.2019.Research on extraction of Zizyphus jujuba planting area inJia county of Shaanxi.China Journal of Chinese Materia Medica,44(19),4116-4120.doi:10.19540/j.cnki.cjcmm.20190731.103.(in Chinese)
[115]Junying Jia, Rui Cao, Xiaobo Zhang, Tingting Shi, Min Yang, & Minhui Li.2019.Monitoring of Saposhnikovia divaricate planting area based on textureand pop information in Naiman banner.China Journal of Chinese Materia Medica,44(19),4111-4115.doi:10.19540/j.cnki.cjcmm.20190731.111.(in Chinese)
[116]Run Kuang, Teng Long, Hailin Liu, Jihui Wu, Jinsheng Lü, Ziran Xie, ..., & Jing Zhao.2024.Nitrogen Detection in Dendrobium nobile Based on Hyperspectral Imaging Technology and Ensemble Learning.Spectroscopy and Spectral Analysis,44(07),1918-1927.(in Chinese)
[117]LEI D T. .(2024).Study on Quality Detection of South Xinjiang Jujube Based on Multi-angle Polarization and LESS simulation(Master's thesis). Tarim University.https://link.cnki.net/doi/10.27708/d.cnki.gtlmd.2024.000159doi:10.27708/d.cnki.gtlmd.2024.000159.(in Chinese)
[118]LI G Y.(2009).The research on establishenment of dynamic monitoring system for Drynaria roosii Nakaike resource survey(Master's thesis). Peking Union Medical College.https://kns.cnki.net/kcms2/article/abstract?v=l7RSZimHV9NgKoniz6vuKdMCgI8UI3d_vH_EyIXC9HQoZYcEZCCAKippx-chshYX-O7JulbU3ZruJp1YilXyRvKkIrZNyAtOrZWXxgdju45I0Z37Hv1XnIc9jd_3_eIGhe1I_BdK-Ifo0lk92DOr1SIWyU1ijUdxzJm2uRiv3a0i2-LGDAm2Cu…
[119]Hui Li, Caixiang Xie, Xiaojin Li, Meijia Wen, Guanglin Jia, Minghui Shi, ..., & Xiaoguang Jia.2014.Study on Spectral Reflectance Characteristics of Wild Licorice (Glycyrrhiza uralensis) Field Objects.China Journal of Chinese Materia Medica,39(03),427-432.(in Chinese)
[120]Meng Li, Xiaobo Zhang, Shaobo Liu, Xingfeng Chen, Luqi Huang, Tingting Shi, ..., & Fengjie Zheng.2022.Origin Identification and Analysis of Panax ginseng Using Hyperspectral Imaging and Partially Interpretable Machine Learning Methods.Spectroscopy and Spectral Analysis,42(04),1217-1221.(in Chinese)
[121]Tao Li, Mingliang Qu, & Yuqin Zhong.2021.Identification of Rhodiola crenulata and Rhodiola quadrifida based on Hyperspeetralimaging technology.West China Journal of Pharmaceutical Sciences,36(06),644-648.doi:10.13375/j.cnki.wcjps.2021.06.010.(in Chinese)
[122]LI X.(2024).Nondestructive testing of seed quality otshelled medicinal material semen ziziphispinosae based on hyperspectral imaging(Doctoral dissertation). East China Jiaotong University.https://link.cnki.net/doi/10.27147/d.cnki.ghdju.2024.000010doi:10.27147/d.cnki.ghdju.2024.000010.(in Chinese)
[123]Yongmei Li, Ligen Zhang, & Yunfeng Jiang.2020.Remote Sensing Retrieval of Leaf Water Content in Lycium barbarum L. Based on Derivative Speetra.Hunan Agricultural Sciences,(09),82-87.doi:10.16498/j.cnki.hnnykx.2020.009.022.(in Chinese)
[124]Yuchen Li, Jun Zhang, Ping Zhang, Yufei Xue, Yan Li, & Chen Chen.2022.Estimation of Panax notoginseng Cultivation Area in Wenshan Prefecture, Yunnan Province Based on Sentinel-2 Satellite Remote Sensing Imagery.Journal of Yunnan University(Natural Sciences Edition),44(01),89-97.(in Chinese)
[125]LI Z H.(2024).Research on the quality identification method of Salvia miltiorrhiza based onhyperspectral combined with machine learning(Master's thesis). Xi'an Shiyou University.https://link.cnki.net/doi/10.27400/d.cnki.gxasc.2024.000147doi:10.27400/d.cnki.gxasc.2024.000147.(in Chinese)
[126]Zihan Li, Long Jiao, Wujuan Sun, Hong Li, Dong Li, & Junhao Lou.2024.Quality Evaluation of Salvia miltiorrhiza Medicinal Materials by Hyperspectral Imaging Combined with Artificial Neural Network.Technology & Development of Chemical Industry,53(03),64-67+25.(in Chinese)
[127]LIANG J H.(2022).Recognition of Aconitum leucostomum Based on UVA Image and Deep Learning Method(Master's thesis). Xinjiang Agricultural University.https://link.cnki.net/doi/10.27431/d.cnki.gxnyu.2022.000279doi:10.27431/d.cnki.gxnyu.2022.000279.(in Chinese)
[128]Lingling Liu, Youyou Wang, Jian Yang, & Xiaobo Zhang.2023.Rapid detection technology of chemical component content in Lycii Fructus based on hyperspectral technology.China Journal of Chinese Materia Medica,48(16),4328-4336.doi:10.19540/j.cnki.cjcmm.20230512.101.(in Chinese)
[129]LIU L L.(2022).Study on Rapid Identification ofLycii Fructus in Different Storage Years(Master's thesis). Henan University of Chinese Medicine.https://link.cnki.net/doi/10.27119/d.cnki.ghezc.2022.000222doi:10.27119/d.cnki.ghezc.2022.000222.(in Chinese)
[130]Xinyun Liu, & Jianghua Zheng.2019.The fractal theory texture-based classification of Apocynum venetum in Xinjiang, China.Acta Scientiarum Naturalium Universitatis Sunyatseni,58(01),22-29.doi:10.13471/j.cnki.acta.snus.2019.01.003.(in Chinese)
[131]Zijian Liu, Jiasheng Gu, Cong Zhou, Youyou Wang, Jian Yang, Jun Huang, ..., & Ruibin Bai.2024.Identification of Geographical Origin for Hawthorn Based onHyperspectral Imaging Technology.Science and Technology of Food Industry,45(10),282-291.doi:10.13386/j.issn1002-0306.2023090074.(in Chinese)
[132]Mingxing Liu, Jianhong Liu, Minfei Ma, Ya Jiang, & Jingchao Zeng.2022.Monitoring of Zanthoxylum bungeanum Maxim planting using GF -2 PMS images and the random forest algorithm: A case study of linxia, Gansu Province.Remote Sensing for Natural Resources,34(01),218-229.(in Chinese)
[133]Ling Luo, Wei Liu, Dong Liang, Ran Li, Yijun Ma, & Xiulan Lü.2025.Effects of Field High Temperature on Antioxidant and Photosynthetic Characteristics of Grapes with Different Trellis Systems.Journal of Nuclear Agricultural Sciences,39(02),414-426.(in Chinese)
[134]Yao Luo, Yongbo Dong, Cong Zhu, Wenfu Peng, Qingmao Fang, & Xinliang Xu.2017.Research on suitable distribution of Paris yunnanensisbased on remote sensing and GIS.China Journal of Chinese Materia Medica,42(22),4378-4386.doi:10.19540/j.cnki.cjcmm.2017.0188.(in Chinese)
[135]Fei Meng, Yu Cui, & Pingjie Fu.2021.Spectral STFT Analysis and Leaf Copper lon ConcentrationInversion of Maize Leaves under Copper Stress.Transactions of the Chinese Society for Agricultural Machinery,52(04),181-189.(in Chinese)
[136]Renhua Na, Jianghua Zheng, Baolin Guo, Sambati, Minghui Shi, Zhiqun Sun, ..., & Xiaojin Li.2013.Remote Sensing Estimation of Carthamus tinctorius Cultivation Area Based on PCA and Texture Features.China Journal of Chinese Materia Medica,38(21),3681-3686.(in Chinese)
[137]Renhua Na, Jianghua Zheng, Baolin Guo, Minghui Shi, Sambati, Zhiqun Sun, ..., & Xiaoguang Jia.2014.Evaluation of High-Resolution Imagery Application in Macro - Monitoring of Wild Medicinal Plants — A Case Study of Apocynum venetum.China Journal of Chinese Materia Medica,39(10),1777-1781.(in Chinese)
[138]Renhua Na, Jianghua Zheng, Baolin Guo, Minghui Shi, Sambati, Chengzhong Sun, ..., & Xiaoguang Jia.2014.The Application and Evaluation of China ZY3 Satellite on Wild Apocynum Monitoring.Xinjiang Agricultural Sciences,51(03),497-503.(in Chinese)
[139]Chuanpeng Nie, Ruijiao Liu, Yanyan Li, & Jie Chen.2013.plication of 3S technology in extracting Chinese herbal medicine planting information: Taking Platycodon grandiflorum plantation in Taihe County for example.Journal of Fuyang Normal University(Natural Science),30(01),28-30+76.doi:10.14096/j.cnki.cn34-1069/n.2013.01.009.(in Chinese)
[140]Huijiao Pan, Huan Mao, Wenfu Peng, Shuyun Fan, Qingmao Fang, & Xianfu Liu.2014.Remote Sensing Estimation of Herpetospermum pedunculosum Cultivation Area Based on Remote Sensing and GIS Technology — A Case Study of Lengqi Town and Xinglong Town in Luding County.China Journal of Chinese Materia Medica,39(16),3018-3022.(in Chinese)
[141]Yixia Pan, Hongxu Zhang, Jizhong Yan, & Hui Zhang.2024.Source ldentification of Radix Glycyrrhizae(Licorice) Based on theFusion of Hyperspectral and Texture Feature.Journal of Instrumental Analysis,43(11),1745-1753.(in Chinese)
[142]Lu Qiao, Yuqing Zhang, Boyu Zhao, Chunya Zhou, Ruina Liu, Panpan Han, ..., & Chengming Dong.2022.Rapid ldentification of Banxia( Pinelliae Rhizoma) from Different Areas by Infrared Spectroscopy.Chinese Archives of Traditional Chinese Medicine,40(11),73-76+274-277.doi:10.13193/j.issn.1673-7717.2022.11.018.(in Chinese)
[143]QU M L.(2021).Application of hyperspectral imaging in nondestructiveidentification of Fritillaria, Dendrobium and Rhodiola(Master's thesis). Sichuan University.https://link.cnki.net/doi/10.27342/d.cnki.gscdu.2021.005750doi:10.27342/d.cnki.gscdu.2021.005750.(in Chinese)
[144]Sambati, Shengjie Jia, Jianghua Zheng, Minghui Shi, Renhua Na, Shudan Zheng, ..., & Xiaojin Li.2014.Application Research into ZY-3 Satellite in InvestigatingResources of Medicinal Plants.Xinjiang Agricultural Sciences,51(02),384-391.(in Chinese)
[145]SAMBATI B H D L. (2014).xinjiang Specialty Herbal Resources Survey Research Methods to Interpret with Remote Sensing-Case of Type Herbal Plantation (Master's thesis). Xinjiang University.https://kns.cnki.net/kcms2/article/abstract?v=l7RSZimHV9MZwTxhRqCJTRsqifFK2BH5IQgqjFgLHMQFPuIeEPCWojjsd9iYwX1t6narmEJl97U-e0D4ko4mMjbBkyED0Noxxg8L5a5pPMiuw72DM5k0xwVhUpriVTCKoGyXZ0REpjZJLriHxtYYcvJtYqq59Qvto…
[146]Xue Shang, Lijun Dong, Luxun Wen, Wenfu Peng, Qingmao Fang, & Xinliang Xu.2016.Study on suitable distribution areas of Cyathula oficinalis in Sichuan provincebased on remote sensing and GIS.Chinese Traditional and Herbal Drugs,47(24),4445-4451.(in Chinese)
[147]Xue Shang, Lijun Dong, Lujun Wen, Wenfu Peng, Xinliang Xu, & Qingmao Fang.2015.Study on suitable distribution areas of Notopterygium incisum inSichuan province based on remote sensing and GIS.China Journal of Chinese Materia Medica,40(13),2553-2558.(in Chinese)
[148]Jiaping Shen, Qi Li, Yaqin Wang, Chuang Liu, & Bohua Yu.2024.Remote Sensing Identification Dataset for Cultivation Area of Wenshan Panax notoginseng (Geographical Indication Product)（2022）.Journal of Global Change Data & Discovery,8(01),58-66+171-179.(in Chinese)
[149]Tingting Shi, Xiaobo Zhang, Lanping Guo, Zhixian Jing, & Luqi Huang.2020.Research on remote sensing recognition of wild planted Lonicera japonica based on deep convolutional neural network.China Journal of Chinese Materia Medica,45(23),5658-5662.doi:10.19540/j.cnki.cjcmm.20200927.103.(in Chinese)
[150]Tingting Shi, Xiaobo Zhang, Lanping Guo, Luqi Huang, & Zhixian Jing.2019.Application of UAV remote sensing in monitoring of Callicarpa nudifora.China Journal of Chinese Materia Medica,44(19),4078-4081.doi:10.19540/j.cnki.cjcmm.20190731.105.(in Chinese)
[151]Tingting Shi, Xiaobo Zhang, Lanping Guo, et al.Random forest classification of Callicarpa nudiflora from WorldView-3 imagery based on optimized feature space[J].China Journal of Chinese Materia Medica,2019,44(19):4073-4077.DOI:10.19540/j.cnki.cjcmm.20190731.104.(in Chinese)
[152]Tingting Shi, Xiaobo Zhang, Lanping Guo, & Luqi Huang.2017.Study on extraction method of Panax notoginseng plots in Wenshan of Yunnan province based on decision tree model.China Journal of Chinese Materia Medica,42(22),4358-4361.doi:10.19540/j.cnki.cjcmm.2017.0184.(in Chinese)
[153]Tingting Shi, Xiaobo Zhang, Xiaobo Qu, Zhidong Qiu, Qiang Zhang, Lanping Guo, & Yali Gong.2017.Research on extraction of ginseng planting distribution information based on object-oriented classification-by case study of Fusong country in JilinChina Journal of Chinese Materia Medica,42(22),4353-4357.doi:10.19540/j.cnki.cjcmm.2017.0183.(in Chinese)
[154]Tingting Shi, Xiaobo Zhang, Ke Zhang, Lanping Guo, & Luqi Huang.2017.Study of extracting Peucedanum praeruptorum planted area in Ningguo ofAnhui province based on multi-source and multi-phase image.China Journal of Chinese Materia Medica,42(22),4362-4367.doi:10.19540/j.cnki.cjcmm.2017.0185.(in Chinese)
[155]Cheng-yu Sun, Long Jiao.2023.Identification of Salvia Miltiorrhiza Regions by Hyperspectrum and SupportVector Machine.Fujian Analysis & Testing,32(02),11-15.(in Chinese)
[156]SUN Y Z.(2008).Remote Sensing Monitoring of Medicinal Plant Resources of Atractylodes lancea and Ginkgo biloba (Doctoral dissertation). China Academy of Chinese Medical Sciences.https://kns.cnki.net/kcms2/article/abstract?v=l7RSZimHV9PQEnuQSmrBCOeRbNeXz-hG7nLlqxgz-RXJYeGGhvymuD2a8OQ3gBfa4vDPfvipqKR5P2peFCE_DfhlC59WO0qZB7dDdBJ4fpqBWE6SRNARZmE1NAH0O_aAxss8TeLawuTke1XshpFdFdg_Arhphus5HUMIbTJGWq…
[157]Youzhang Sun, Xiaohe Gu, Xiaoqiong Yang, Wenquan Zhu, Lanping Guo, Luqi Huang, & Yaozhong Pan.2007.Study on Dynamic Changes of Ginkgo biloba Resources in Pizhou City, Jiangsu Province Based on RS and GIS Technologies.China Journal of Chinese Materia Medica,(18),1861-1864.(in Chinese)
[158]Youzhang Sun, Luqi Huang, Wenquan Zhu, Lanping Guo, Xiaohe Gu, Lijian Han, & Yaozhong Pan.2006.Study on Atractylodes lancea (Geographical Indication Medicinal Herb) Based on 3S Technologies (Part 4) — Remote Sensing Monitoring of A. lancea Resources in Authentic Producing Areas.(eds.)Proceedings of the 2nd National Symposium on Ecology of Chinese Medicinal Resources(pp.110-114).Institute of …
[159]Zhiqun Sun, Jianghua Zheng, Baolin Guo, Minghui Shi, Caixiang Xie, Chengzhong Sun, & Xiaoguang Jia.2014.Application of Remote Sensing Technique in Fritillaria pallidiflora Schrenk Investigation.Modern Chinese Medicine,16(02),113-118.doi:10.13313/j.issn.1673-4890.2014.02.006.(in Chinese)
[160]Juan Wang, Xiaobo Zhang, Tingting Shi, Zhixian Jing, & Qiang Zhang.2019.Regional cultitvation and dynamic change of garden Ginseng in Changbai county based on multi-source and multi-temporal satellite remote sensing data.China Journal of Chinese Materia Medica,44(19),4090-4094.doi:10.19540/j.cnki.cjcmm.20190731.107.(in Chinese)
[161]WANG J.(2020).Study on Planting Distribution and Area Change of Panax ginseng based on Satellite Remote Sensing Data(Master's thesis). Changchun University of Chinese Medicine.https://link.cnki.net/doi/10.26980/d.cnki.gcczc.2020.000444doi:10.26980/d.cnki.gcczc.2020.000444.(in Chinese)
[162]WANG C H.(2022).Research on the methodology of extraction of the cultivated area of Ligusticum chuanxiong Hort, based on UAV remote sensing (Master's thesis). Chengdu University of Traditional Chinese Medicine.https://link.cnki.net/doi/10.26988/d.cnki.gcdzu.2022.000183doi:10.26988/d.cnki.gcdzu.2022.000183.(in Chinese)
[163]WANG J Z.(2012).The Establishment of the GIS Background Datebase of Lilium regale and the Preservation of its Pollen Germplasm (Master's thesis). Nanjing Forestry University.https://kns.cnki.net/kcms2/article/abstract?v=l7RSZimHV9OhBWjqlIw1GCQAjH8FfAtgnki0pPD9Si2GD6-d5Iimx2FzmPxOCsRGHKqIf-G-Z_RshD5uTxSSPSN9lTtS3Ie6eakj6NYMHPKm-DrcRC0Zhzy9jPOfVp7ruxsvDsaTK62ZF5PRImM2UFY0sYHYHE4RlzC9ynrWmBMaee…
[164]Lei Wang, Hong Qin, Jing Li, Xiaobo Zhang, Lina Yu, Weijun Li, & Luqi Huang.2020.Near-Infrared Hyperspectral Imaging for Geographical Origin Identification of Ningxia Lycium barbarum.Spectroscopy and Spectral Analysis,40(04),1270-1275.(in Chinese)
[165]Weikang Wang, Jiayi Zhang, Hui Wang, Qiang Cao, Yongchao Tian, Yan Zhu, & Xiaojun Liu.2023.Non-Destructive Monitoring of Rice Growth Key Indicators Based on Fixed-Wing UAV Multispectral lmages.Scientia Agricultura Sinica,56(21),4175-4191.(in Chinese)
[166]Zhipeng Wang, & Xiaofei Wang.2023.Automatic extraction of red raspberry planting areas usingtime series multispectral images.Optics and Precision Engineering,31(07),1096-1106.(in Chinese)
[167]Feifei Wei, Rong Lü, Weiwei He, Li Wang, Xi Cheng, Xiaobo Zhang, & Ling Jin.2019.Extraction of distribution information of Angelicae sinensis plants inWeiyuan county based on remote sensing technology.China Journal of Chinese Materia Medica,44(19),4125-4128.doi:10.19540/j.cnki.cjcmm.20190731.110.(in Chinese)
[168]Amin Wen, Jianghua Zheng, Chen Mu, Huifeng Yang, Shayilawu, & Wei Wang.2015.Spatial Distribution Monitoring and Analysis of Aconitum leucostomum, a Poisonous Weed in Grasslands, Based on GF-1 WFV Data.Xinjiang Agricultural Sciences,52(10),1939-1946.(in Chinese)
[169]Fengzhi Wu, Maihong Zheng, Wenying Hu, Guoxian Hu, Li Wang, Xingxin Dong, & Yanping Lu.2021.Remote Sensing Extraction and Change Analysis of Panax notoginseng Planting Area in Wenshan Prefecture of Yunnan Province in Past Decade Based on TM and OLI Data.Acta Agriculturae Jiangxi,33(06),90-97.doi:10.19386/j.cnki.jxnyxb.2021.06.016.(in Chinese)
[170]Qixia Wu, Jinghong Tan, Jianqiang Zhu, Kaiwen Liu, & Jinbo Li.2020.Hyperspectral and photosynthetic characteristics of waterloggedcotton during flowering and boll-forming stages and their relationship model.Transactions of the Chinese Society of Agricultural Engineering,36(06),142-150.(in Chinese)
[171]Qinan Wu, Zhenguo Hao, Jinao Duan, Chengzhong Sun, Hui Yan, Zedong Yang, & Shilin Dai.2017.Research on Remote Sensing Monitoring Methods of the Aquatic Medicinal Plant Euryale ferox Based on Multi-source Satellite Remote Sensing Images.Modernization of Traditional Chinese Medicine and Materia Medica-World Science and Technology,19(11),1787-1793.(in Chinese)
[172]Dan Xiao, Siman Wang, Yue Zhang, Difa Liu, Qingxiu Hao, Ruibin Bai, & Jian Yang.2024.Research on the Detection of Andrographolide Components in Andrographis Paniculata Based on Hyperspectral Technology.Chemical Reagents,46(06),89-98.doi:10.13822/j.cnki.hxsj.2024.0018.(in Chinese)
[173]Lujie Xiao, Wude Yang, Meichen Feng, Hui Sun, & Chao Wang.2020.Effects of Drought Stress on Canopy Spectra and Red Edge Parameters of Winter Wheat.Journal of Shanxi Agricultural University(Natural Science Edition),40(05),92-98.doi:10.13842/j.cnki.issn1671-8151.202004034.(in Chinese)
[174]Caixiang Xie, Minghui Shi, Baolin Guo, Linchun Shi, Fanlin Zeng, Dacheng Fu, & Xiaoguang Jia.2014.Resource Investigation for Endangered Wild Ferula sinkiangensis Based on Low-Altitude Remote Sensing.Modernization of Traditional Chinese Medicine and Materia Medica-World Science and Technology,16(11),2480-2486.(in Chinese)
[175]He Xu, Jun Pan, Yehang Sun, & Jinyang Song.2024.Research on Remote Sensing Estimation Model of Chlorophyll Content in Pakchoi Based on Indoor Experiments.Agriculture and Technology,44(21),22-27.doi:10.19754/j.nyyjs.20241115005.(in Chinese)
[176]Zili Zhang, Qiming Qin, Yuzhi Dong, Dawei Dai, Yunjun Yao, & Zhaoqiang Wang.2008.Experiment on Remote Sensing Thematic Information Extraction of Paeonia sinjiangensis Based on Expert Knowledge.China Journal of Chinese Materia Medica,(16),1941-1944.(in Chinese)
[177]Mei Yang, Lingli Chen, Xiaobo Zhang, Yujiao Zhao, Tingting Shi, Ming'en Cheng, & Huasheng Peng.2019.Extracting Paeonia lactiflora planted area in Dangshan of Anhui province based on ZY-3 remote sensing image.China Journal of Chinese Materia Medica,44(19),4101-4106.doi:10.19540/j.cnki.cjcmm.20190731.106.(in Chinese)
[178]YANG X J..(2020).Research on Hyperspectral Remote SensingMonitoring Model of Rice Growth Parameters under Gradient Warming Condition(Master's thesis). Shenyang Agricultural University.https://link.cnki.net/doi/10.27327/d.cnki.gshnu.2020.000266doi:10.27327/d.cnki.gshnu.2020.000266.(in Chinese)
[179]Yuting Yang, Xiuchun Dong, Zhongyou Liu, Yi Jiang, Zongnan Li, & Yongling Liu.2021.Research on Ophiopogon japonicus Identification Based on Sentinel-2 Time-Series NDVI.China Agricultural Informatics,33(03),35-42.(in Chinese)
[180]Minzhen Yin, Huiqun Xie, Ming'en Cheng, Yujiao Zhao, Tingting Shi, Xiaobo Zhang, & Huasheng Peng.2019.Planting area estimation of Paeonia ostii based on RS-by case study in Dangshan of Anhui province.China Journal of Chinese Materia Medica,44(19),4107-4110.doi:10.19540/j.cnki.cjcmm.20190731.108.(in Chinese)
[181]Daixin Yu, Sheng Guo, Xia Zhang, Hui Yan, Zhenyu Zhang, Haiyang Li, & Jinao Duan.2022.Rapid identification of geographie origins of Zingiberis Rhizoma by NIRS combined with chemometrics and machine learning algorithms.China Journal of Chinese Materia Medica,47(17),4583-4592.doi:10.19540/j.cnki.cjcmm.20220514.103.(in Chinese)
[182]Yi Yu, Jing Li, & Xiaobo Zhang.2018.Research on Suitable Distribution Ningxia Wolfberry Based on Remote Sensing and GIS.World Chinese Medicine,13(09),2308-2312.(in Chinese)
[183]Weidong Yuan, Hongzhe Jiang, Shiyu Yang, Cong Zhang, Yu Zhou, & Hongping Zhou.2024.Geographical Origin Identification of Lycium barbarum Fruit Using Hyperspectral Imaging Technology.Food Science,45(06),254-260.(in Chinese)
[184]Bengang Zhang, Shilin Chen, Jinsheng Zhang, Gangqiang Su, Yingqun Zhou, Zhi Yang, & Shiying Xiao.2005.Resources survey of Glycyrrhiza uralensis based on remote sensing technique.Chinese Traditional and Herbal Drugs,(10),112-115.(in Chinese)
[185]Dongmei Zhang, Yanmei Luo, & Wenfu Peng.2019.Study on the Suitable Distribution Range of Zingiber officinale Resources in Sichuan Province Based on Remote Sensing and GIS.Modernization of Traditional Chinese Medicine and Materia Medica-World Science and Technology,21(10),2213-2224.(in Chinese)
[186]Fei Zhang, Zhixian Jing, Baoyu Ji, Lixin Pei, Suiqing Chen, Xuanying Wang, & Luqi Huang.2019.Study of extracting natural resources of Chinese medicinal materialsplanted area in Luoning of Henan province based on UAV of lowaltitude remote sensing technology and remote sensing image of satellite.China Journal of Chinese Materia Medica,44(19),4095-4100.doi:10.19540/j.cnki.cjcmm.20190731.102.(in…
[187]Jiawei Zhang, Jihao Zhi, Xuemei Guan, Song Zhang, Tian Su, Shuyang Lin, & Mingbao Li.2024.Identification Method of Understory Crops Quality Grade Using Hyperspeetral Image 'Technology: A Case of Astragalus membranaceus.Journal of Northeast Forestry University,52(06),79-84.doi:10.13759/j.cnki.dlxb.2024.06.006.(in Chinese)
[188]Lu Zhang, Chenglei Ru, Wenjun Yin, Jie Zheng, Hui Zhang, & Jizhong Yan.2021.Identification of Ziziphi Spinosae Semen from different habitats based on near-infrared hyperspectral imaging technology and watershed algorithm.Chinese Journal of Pharmaceutical Analysis,41(04),726-734.doi:10.16155/j.0254-1793.2021.04.22.(in Chinese)
[189]Xiaobo Zhang, Lanping Guo, Xiaoguang Ge, Shoudong Zhu, & Luqi Huang.2014.The Monitoring Method for Distribution Change of Paeonia lactiflora Pall. on Normalized Difference Vegetation Index.Modern Chinese Medicine,16(02),96-99.doi:10.13313/j.issn.1673-4890.2014.02.002.(in Chinese)
[190]ZHANG Y.(2023).Evaluation of traditional Chinese medicine based on hyperspectral imaging and chemometric method (Master's thesis). Yunnan University of Traditional Chinese Medicine.https://link.cnki.net/doi/10.27460/d.cnki.gyzyc.2023.000211doi:10.27460/d.cnki.gyzyc.2023.000211.(in Chinese)
[191]Dengting Zhang, Jian Yang, Ming'en Cheng, Hui Wang, Daiyin Peng, & Xiaobo Zhang.2023.Origin identification of Polygonatum cyrtonema based on hyperspectral data.China Journal of Chinese Materia Medica,48(16),4347-4361.doi:10.19540/j.cnki.cjcmm.20230512.103.(in Chinese)
[192]Lulu Zhao, Zexuan Yin, Hong Chen, & Cheng Liu.2023.Classification of Angelicae and Heracleum Based on Hyperspectral Imaging.Automation & Information Engineering,44(06),33-38+45.(in Chinese)
[193]Sen Zhao, Yun Fu, Chuanjiang Cui, Ye Lu, Xudong Du, & Yongliang Li.2021.Research on Early Detection of Black Spot Disease in Eleutherococcus senticosus Based on Hyperspectral Technology.Spectroscopy and Spectral Analysis,41(06),1898-1904.(in Chinese)
[194]Beijun Zheng, Yunzhi Chen, Kai Li, Xiaoqing Wang, Zhanghua Xu, Xuying Huang, & Xinyu Hu.2021.Research on Damage Severity Detection of Pantana phyllostachysae Using Hyperspectral Data.Spectroscopy and Spectral Analysis,41(10),3200-3207.(in Chinese)
[195]Shudan Zheng, Jianghua Zheng, Minghui Shi, Baolin Guo, Sambati, Zhiqun Sun, & Xiaojin Li.2014.Classification of cultivated Chinese medicinal plants based onfractal theory and gray level co-occurrence matrix textures.National Remote Sensing Bulletin,18(04),868-886.(in Chinese)
[196]Cong Zhou, Hui Wang, Jian Yang, & Xiaobo Zhang.2022.Origin identification of Gardeniae Fructus based on hyperspectral imaging technology.China Journal of Chinese Materia Medica,47(22),6027-6033.doi:10.19540/j.cnki.cjcmm.20220809.103.(in Chinese)
[197]Zhou, C. (2022).Rapid and non-destructive detectionof traditional Chinese medicineGardeniae Fructus based on Hyperspectral(Master's Thesis). Jiangxi University of Traditional Chinese Medicine. https://link.cnki.net/doi/10.27180/d.cnki.gjxzc.2022.000176doi:10.27180/d.cnki.gjxzc.2022.000176.(in Chinese)
[198]Feixiang Zhou, Hong Jiang, Baolin Guo, Jiaoyang Luo, Cheng Pan, Meihua Yang, & Yelin Liu.2024.Fast identification of origins and cultivation patterns of Astragali Radixby dimension reduction algorithms of hyperspectral data.China Journal of Chinese Materia Medica,49(24),6660-6666.doi:10.19540/j.cnki.cjcmm.20240827.101.(in Chinese)
[199]Yingqun Zhou, Shilin Chen, Bengang Zhang, Jinsheng Zhang, Jun Zhang, Zhongjian Chen, & Xiuming Cui.2005.Research on Panax notoginseng Resource Survey Methods Based on Remote Sensing Technology.China Journal of Chinese Materia Medica,(24),1902-1905.(in Chinese)
[200]Zhou, Y. Q. (2006). Study on application of remote sensing in quantitative resource of traditional Chinese medicinesurvey(Master's Thesis). Peking Union Medical College.https://kns.cnki.net/kcms2/article/abstract?v=l7RSZimHV9NPtocDMRBmJYnAgwpQ1hcLPI_BgAa7smzRSdqcSn1F_Zzo25kRVqudj7eJbXnmpSa_gBJTdCHjfeVfhPvGWgAt7WPK_VsQKJGpjR1G16G-LNFTXYu6AX4Iey0oaKQkzDqJsrw1BW-5jKoT6JH9hyrhwSQeK1RP-xewZfeH9TB…
[201]Zan Zhu, Xiping Yuan, Shu Gan, Liangjie Zhang, & Qinghui Zhao.2020.GF-1 remote sensing data for Panax notoginseng planting information extraction in Wenshan, Yunnan Province.Journal of Zhejiang A&F University,37(01),129-135.(in Chinese)
[202]Zhiyong Zou, Xiangwei Wu, Yongming Chen, Yunbo Bie, Li Wang, & Ping Lin.2019.Research on Hyperspectral Image Feature Response Characteristics of Potato under Low-Temperature Freezing and Mechanical Damage Conditions.Spectroscopy and Spectral Analysis,39(11),3571-3578.(in Chinese)
